# Supplementary material for: EGFR/SRC/ERK-stabilized YTHDF2 promotes cholesterol dysregulation and invasive growth of glioblastoma
Source: Nat Commun. 2021 Jan 8;12:177. doi: 10.1038/s41467-020-20379-7 (PMC7794382; doi:10.1038/s41467-020-20379-7)
Supplement: Supplementary file 5 — Supplementary Data 2 [file 41467_2020_20379_MOESM5_ESM.xlsx]

## Sheet: meRIPoverlapRIP
Gene_Name	Input1	Input2	IP1	IP2	baseMean	log2FoldChange	lfcSE	stat	pvalue	padj
A1BG-AS1	23	9	95	97	51.1599	2.14814	0.722827	2.97186	0.00296002	0.00618659
AAR2	207	199	1873	1899	935.328	2.81624	0.285426	9.86679	5.79905e-23	1.34397e-21
AARS	784	844	2269	2802	1557.35	1.23453	0.248017	4.97761	6.43735e-07	2.2692e-06
AARS2	138	129	407	397	251.436	1.19115	0.356024	3.3457	0.000820753	0.00188655
AASDH	94	127	344	568	256.923	1.6376	0.374668	4.37079	1.23796e-05	3.6829e-05
ABAT	243	639	887	2220	896.284	1.42474	0.490154	2.90673	0.00365232	0.00751736
ABCA11P	61	53	194	161	110.467	1.24454	0.475848	2.61541	0.00891204	0.0170983
ABCB9	146	212	528	650	354.81	1.32987	0.319317	4.16472	3.1174e-05	8.82251e-05
ABCC1	103	76	422	470	244.839	1.89957	0.389983	4.8709	1.1109e-06	3.79326e-06
ABCD1	101	94	327	420	216.717	1.52436	0.365463	4.17104	3.0321e-05	8.59972e-05
ABCF1	13	16	98	105	52.2116	2.41693	0.617054	3.91688	8.97016e-05	0.000237539
ABHD11	81	58	611	443	272.021	2.52638	0.438179	5.76565	8.13444e-09	3.62893e-08
ABHD12	440	491	2496	2891	1428.98	2.13355	0.247662	8.61478	7.0077e-18	8.97557e-17
ABHD13	201	208	701	835	448.355	1.50463	0.295845	5.08586	3.65964e-07	1.33101e-06
ABHD14A	67	88	245	275	156.335	1.35703	0.387612	3.50101	0.000463499	0.00110605
ABHD15	281	321	2689	3089	1419.94	2.86544	0.250329	11.4467	2.44281e-30	1.37375e-28
ABHD17A	54	96	178	284	140.571	1.23105	0.454726	2.70723	0.00678477	0.0133083
ABHD17B	253	253	956	1105	590.077	1.6214	0.285396	5.68125	1.33718e-08	5.81333e-08
ABHD17C	534	528	2571	2782	1463.43	1.93136	0.261159	7.39532	1.41069e-13	1.08286e-12
ABL1	986	1017	3739	4719	2393.78	1.66985	0.247671	6.74221	1.55994e-11	9.49396e-11
ABL2	717	829	2432	3255	1661.73	1.47424	0.251542	5.86079	4.60671e-09	2.11715e-08
ABT1	139	158	374	531	278.576	1.19898	0.336609	3.56192	0.000368152	0.000891406
ACAD8	83	105	447	545	267.174	2.00424	0.335263	5.97811	2.25741e-09	1.07558e-08
ACER2	24	20	95	98	54.5613	1.72726	0.599101	2.88309	0.00393799	0.00805673
ACHE	27	20	164	173	86.6723	2.43109	0.527737	4.60664	4.0923e-06	1.30187e-05
ACOT1	103	100	634	638	334.412	2.24937	0.333758	6.73952	1.58907e-11	9.64881e-11
ACOT11	6	8	42	98	33.4557	2.89631	0.83677	3.4613	0.00053758	0.00127104
ACOT2	158	162	897	964	494.648	2.14073	0.29713	7.20468	5.8179e-13	4.15488e-12
ACOX3	64	82	194	235	133.882	1.16073	0.405338	2.86361	0.00418848	0.00853139
ACP2	350	148	3405	3147	1574.72	3.27924	0.459194	7.1413	9.24525e-13	6.42418e-12
ACSF3	24	72	140	160	91.1927	1.29253	0.58735	2.20061	0.0277639	0.0483159
ACTR5	45	53	279	246	142.442	2.03942	0.426693	4.7796	1.75641e-06	5.84972e-06
ACVR1	193	174	545	1498	533.683	2.02268	0.4563	4.43278	9.30257e-06	2.82535e-05
ACVR1B	146	180	476	663	336.865	1.40148	0.321195	4.36334	1.28091e-05	3.80273e-05
ACVR2A	334	866	916	2752	1097.75	1.21159	0.51656	2.3455	0.0190017	0.0342331
ADAMTS1	165	121	1093	834	505.707	2.35315	0.390406	6.02745	1.66571e-09	8.07136e-09
ADAMTS14	2	10	41	44	21.6624	2.48135	1.01615	2.44191	0.01461	0.0269461
ADAMTS15	50	79	176	364	150.468	1.65501	0.480975	3.44095	0.000579679	0.00136462
ADAMTS3	317	204	890	613	482.766	1.12627	0.4312	2.61196	0.00900256	0.0172446
ADAMTS7	71	51	241	295	150.932	1.71218	0.440713	3.88502	0.000102323	0.000268694
ADARB1	19	23	101	129	61.4304	2.05326	0.564403	3.63793	0.000274838	0.000679301
ADAT1	177	202	543	637	362.67	1.24008	0.302533	4.09899	4.14954e-05	0.000115192
ADCK2	236	226	1963	1995	991.707	2.69879	0.283235	9.52845	1.59653e-21	3.16283e-20
ADCY1	1180	652	3188	2130	1709.15	1.12793	0.436393	2.58467	0.00974731	0.0185512
ADCY3	236	200	826	793	477.848	1.48879	0.332118	4.4827	7.37048e-06	2.27196e-05
ADCY7	38	65	137	191	99.2133	1.28346	0.48317	2.65634	0.00789948	0.0152959
ADCY9	271	278	735	1189	567.472	1.38806	0.32196	4.31127	1.62317e-05	4.75762e-05
ADCYAP1R1	601	1081	1452	3153	1442.66	1.04838	0.392906	2.66826	0.00762447	0.0148201
ADGRB1	218	114	593	491	334.586	1.28526	0.464444	2.7673	0.0056522	0.0112442
ADGRB2	549	673	1601	2374	1197.66	1.29474	0.275533	4.69903	2.61403e-06	8.50738e-06
ADGRB3	12	30	114	101	58.5152	2.00588	0.6452	3.10893	0.00187767	0.00406018
ADGRE5	820	551	2763	2562	1558.67	1.54161	0.352643	4.3716	1.23339e-05	3.67208e-05
ADGRG1	1167	1227	3959	4749	2562.42	1.45841	0.241382	6.04193	1.52277e-09	7.41766e-09
ADGRL1	797	1085	1773	3608	1670.76	1.09849	0.346308	3.17199	0.00151396	0.00331993
ADGRL2	1276	2000	6356	11266	4668.29	2.02512	0.320155	6.32546	2.52478e-10	1.34604e-09
ADGRL3	490	647	2089	3187	1449.85	1.80985	0.28211	6.41542	1.40437e-10	7.71249e-10
ADM	57	30	244	122	107.029	1.67839	0.63442	2.64555	0.0081559	0.0157439
ADNP2	758	697	5889	6186	3035.97	2.64809	0.265876	9.95987	2.28361e-23	5.51229e-22
ADO	357	397	2224	2469	1230.28	2.24092	0.253201	8.85035	8.72423e-19	1.25122e-17
ADORA1	77	128	459	652	295.658	2.04841	0.365815	5.59958	2.14866e-08	9.12132e-08
ADORA2B	82	101	1146	1492	619.31	3.44923	0.296452	11.635	2.73455e-31	1.69464e-29
ADPGK	585	575	2873	3005	1606.91	1.94044	0.262886	7.38129	1.56757e-13	1.19743e-12
ADPRHL2	159	137	1178	1344	630.354	2.67971	0.309079	8.66998	4.32188e-18	5.70314e-17
ADPRM	48	42	483	456	230.313	2.98484	0.392805	7.59879	2.98923e-14	2.48811e-13
ADRA1D	18	21	149	200	86.0689	2.75765	0.51675	5.33653	9.47442e-08	3.70061e-07
AEBP1	613	718	2914	3720	1806.36	1.91572	0.245257	7.81109	5.66951e-15	5.16277e-14
AFAP1L2	139	229	363	684	325.4	1.10541	0.399953	2.76385	0.00571237	0.0113553
AFF1	486	572	1518	2362	1129.81	1.46294	0.286312	5.10959	3.22857e-07	1.18245e-06
AFTPH	413	520	2347	2870	1389.23	2.0879	0.250213	8.34446	7.15421e-17	8.22944e-16
AGAP2	191	254	603	785	424.414	1.24531	0.302101	4.12216	3.7533e-05	0.000104935
AGAP2-AS1	65	87	594	699	322.142	2.69741	0.329857	8.1775	2.89793e-16	3.06392e-15
AGPAT4	215	224	546	767	407.03	1.16784	0.312739	3.73421	0.000188303	0.00047722
AGPAT5	3370	4604	10893	17074	8227.3	1.40668	0.274386	5.12665	2.94939e-07	1.08578e-06
AHDC1	233	241	1540	2051	907.166	2.51105	0.27663	9.07727	1.11337e-19	1.77348e-18
AHNAK	1715	2572	6547	9452	4634.75	1.50591	0.274715	5.48171	4.21235e-08	1.72563e-07
AHNAK2	61	173	234	796	278.902	1.7355	0.602497	2.88052	0.00397022	0.00811844
AHRR	49	131	269	722	257.46	2.06447	0.555262	3.71801	0.000200795	0.000506506
AIM1	457	379	1646	1417	910.184	1.47344	0.328628	4.48363	7.33852e-06	2.263e-05
AJUBA	157	120	404	363	247.422	1.06351	0.396503	2.68222	0.00731356	0.0142529
AKAP1	284	207	1423	1208	717.355	2.01604	0.361727	5.57338	2.49845e-08	1.05111e-07
AKAP10	406	497	1054	1379	779.497	1.02951	0.268425	3.83536	0.000125379	0.000326073
AKAP13	904	1058	2756	3396	1883.81	1.24893	0.240401	5.1952	2.04501e-07	7.6927e-07
AKAP2	0	0	0	1425	286.243	24.0907	4.7849	5.03474	4.78499e-07	1.71643e-06
AKAP8	194	155	587	567	351.797	1.31806	0.357646	3.68539	0.000228356	0.000571617
AKTIP	54	74	146	201	110.643	1.0414	0.442391	2.35402	0.0185717	0.0335317
ALDH1B1	366	250	3286	2617	1472.22	2.85429	0.369087	7.73338	1.04727e-14	9.25205e-14
ALG11	122	91	732	741	381.509	2.3778	0.36419	6.52901	6.62045e-11	3.75542e-10
ALG12	99	89	324	351	200.223	1.43793	0.375355	3.83087	0.000127693	0.00033165
ALG2	96	91	1287	1434	642.3	3.45897	0.301458	11.4741	1.77945e-30	1.0043e-28
ALKBH1	78	82	432	441	235.187	2.05294	0.354799	5.7862	7.19956e-09	3.23486e-08
ALKBH2	107	81	278	235	166.551	1.04537	0.440437	2.37348	0.0176212	0.0319626
ALKBH4	115	111	1031	1224	551.459	2.91174	0.301255	9.66536	4.23126e-22	8.94722e-21
ALMS1	1013	1114	4220	5496	2696.06	1.78521	0.24327	7.33838	2.16193e-13	1.6199e-12
ALS2	413	515	1727	2389	1146.47	1.74663	0.266416	6.556	5.52687e-11	3.15448e-10
AMBRA1	159	174	1272	1698	733.143	2.74951	0.283121	9.71144	2.69509e-22	5.83254e-21
AMER1	170	139	478	436	288.388	1.16156	0.372389	3.1192	0.00181346	0.00392891
AMIGO1	31	48	370	685	246.233	3.33083	0.433133	7.69009	1.47037e-14	1.27178e-13
AMIGO2	83	84	636	664	329.705	2.56282	0.331723	7.72579	1.11164e-14	9.77674e-14
AMIGO3	34	25	246	284	131.604	2.75148	0.46482	5.91945	3.23025e-09	1.51111e-08
AMMECR1L	342	331	2474	2841	1341.41	2.57513	0.26562	9.69479	3.17275e-22	6.8286e-21
AMOTL2	82	65	388	291	191.549	1.81402	0.444498	4.08106	4.48317e-05	0.000123706
ANAPC2	71	82	323	393	197.919	1.82682	0.36238	5.04118	4.62672e-07	1.6627e-06
ANGPTL1	24	9	124	84	55.6319	2.23762	0.746266	2.99842	0.00271386	0.0057132
ANGPTL2	287	297	1322	1816	840.476	2.01366	0.280684	7.17414	7.2765e-13	5.13346e-12
ANGPTL4	6	5	29	40	17.9801	2.23062	0.988669	2.25619	0.0240589	0.0424426
ANKEF1	63	46	233	254	137.037	1.74352	0.450035	3.87419	0.000106982	0.000280317
ANKLE2	875	739	2539	2182	1496.45	1.14931	0.315528	3.6425	0.00027	0.000668398
ANKMY1	8	27	101	107	54.6572	2.22246	0.697603	3.18585	0.00144327	0.0031785
ANKRD10	233	305	1875	2391	1070.53	2.59149	0.265242	9.77031	1.50992e-22	3.36994e-21
ANKRD13B	113	137	313	415	227.459	1.14041	0.346594	3.29035	0.00100064	0.00226585
ANKRD16	16	17	68	89	43.1819	1.8435	0.650144	2.83553	0.004575	0.00924545
ANKRD27	269	266	697	740	464.631	1.02445	0.299812	3.41698	0.000633196	0.00148326
ANKRD33B	87	136	471	874	348.253	2.18651	0.39177	5.58111	2.3899e-08	1.00827e-07
ANKRD34A	34	37	207	320	132.879	2.47756	0.447301	5.5389	3.0437e-08	1.26875e-07
ANKRD36	19	57	119	153	79.3915	1.48107	0.608902	2.43235	0.015001	0.0275992
ANKRD36B	10	65	136	186	89.3075	1.76843	0.746503	2.36895	0.0178385	0.0323083
ANKRD40	1557	2141	4680	6702	3484.07	1.22337	0.262426	4.66177	3.13502e-06	1.0119e-05
ANKRD49	102	115	384	525	256.951	1.6597	0.342662	4.84353	1.27549e-06	4.31955e-06
ANKRD50	692	986	3272	5212	2284.57	1.93573	0.291429	6.6422	3.09033e-11	1.81873e-10
ANKRD9	22	32	118	201	83.1581	2.15623	0.535436	4.02706	5.64797e-05	0.000153742
ANTXR2	771	666	3042	2899	1706.58	1.64439	0.294256	5.58831	2.29284e-08	9.69666e-08
ANXA2R	89	143	1040	1605	630.455	3.1151	0.336519	9.25684	2.10571e-20	3.66282e-19
AP3M2	263	296	725	918	512.954	1.15218	0.284425	4.05089	5.10226e-05	0.000139541
AP4B1	97	92	460	394	240.796	1.78456	0.379493	4.7025	2.57e-06	8.37277e-06
AP4M1	102	101	439	419	244.826	1.68477	0.358159	4.70396	2.55157e-06	8.32138e-06
AP5B1	198	170	759	1065	497.187	1.88634	0.328679	5.73916	9.51478e-09	4.20882e-08
AP5M1	384	445	2253	2993	1363.29	2.25744	0.25691	8.78691	1.53735e-18	2.14791e-17
AP5S1	53	90	226	343	161.748	1.60031	0.4284	3.73555	0.000187306	0.000474847
APBA3	57	80	303	384	186.58	1.93359	0.378907	5.10307	3.34179e-07	1.22107e-06
APBB1	203	260	713	890	476.491	1.39605	0.290322	4.80865	1.51955e-06	5.1042e-06
APC2	173	275	605	1465	561.422	1.79106	0.426837	4.19613	2.71513e-05	7.73893e-05
APCDD1	323	374	2370	2730	1300.24	2.47453	0.250348	9.88435	4.86724e-23	1.13981e-21
APEX2	208	155	1187	910	565.177	2.13136	0.382021	5.57917	2.41664e-08	1.01928e-07
APH1B	335	516	1717	2877	1218.28	2.03177	0.321302	6.32354	2.55641e-10	1.36059e-09
APOL1	39	95	264	691	237.508	2.43261	0.543215	4.47817	7.52861e-06	2.3157e-05
APOL3	25	51	124	194	89.0756	1.67905	0.537936	3.12128	0.00180064	0.00390275
APOL4	21	33	109	295	99.8911	2.47915	0.601169	4.12387	3.72554e-05	0.000104196
APOL6	273	464	672	1503	665.333	1.15194	0.408905	2.81712	0.00484559	0.00974334
APOLD1	32	69	182	469	164.761	2.28209	0.5542	4.11781	3.82489e-05	0.000106746
AR	153	165	651	833	410.114	1.81655	0.303679	5.9818	2.20684e-09	1.0534e-08
ARAP2	312	464	1190	1657	829.334	1.4822	0.294048	5.04067	4.63913e-07	1.66677e-06
ARC	448	191	2849	1178	1090.97	2.25669	0.568004	3.97301	7.09701e-05	0.000190769
ARF6	935	909	4396	4916	2542.64	1.9311	0.253367	7.62175	2.50253e-14	2.09972e-13
ARFGAP1	173	139	846	942	476.915	2.1048	0.332788	6.32475	2.53646e-10	1.35135e-09
ARHGAP17	196	240	846	1123	546.937	1.7738	0.288182	6.15514	7.50128e-10	3.79172e-09
ARHGAP20	93	149	444	1050	382.574	2.21011	0.441286	5.00835	5.48991e-07	1.95541e-06
ARHGAP21	806	906	1976	2843	1520.25	1.08273	0.264871	4.08777	4.35547e-05	0.000120482
ARHGAP23	496	434	1484	1512	917.955	1.28185	0.29655	4.32253	1.54249e-05	4.53758e-05
ARHGAP24	91	88	469	667	294.828	2.24951	0.350186	6.42375	1.32955e-10	7.32466e-10
ARHGAP25	216	172	924	951	518.926	1.86207	0.334149	5.57256	2.5102e-08	1.05533e-07
ARHGAP29	597	472	3709	3322	1842.5	2.31271	0.319309	7.24287	4.39295e-13	3.1719e-12
ARHGAP31	1048	1315	3159	4681	2348.18	1.32459	0.264809	5.00207	5.67186e-07	2.01429e-06
ARHGAP32	602	621	1646	1956	1126.94	1.15346	0.25803	4.47025	7.813e-06	2.39941e-05
ARHGAP35	1849	2072	7879	11657	5298.87	1.9047	0.257308	7.40245	1.33699e-13	1.02932e-12
ARHGEF17	381	503	1680	2739	1192.74	1.91376	0.300129	6.37644	1.81246e-10	9.8128e-10
ARHGEF39	114	163	336	431	243.188	1.07791	0.347757	3.09961	0.00193776	0.00417573
ARHGEF4	81	102	482	590	282.981	2.15456	0.331811	6.49334	8.39544e-11	4.71624e-10
ARHGEF40	590	461	1571	1471	966.236	1.12536	0.326658	3.44507	0.000570917	0.0013452
ARID1A	1159	1047	5494	7030	3329.36	2.08848	0.267544	7.80613	5.89719e-15	5.34838e-14
ARID1B	516	559	2464	3397	1564.55	2.03673	0.261055	7.80191	6.0979e-15	5.51447e-14
ARID2	1004	1100	3696	4737	2414.74	1.59723	0.242923	6.57503	4.86423e-11	2.79355e-10
ARID5A	118	133	1117	1312	595.934	2.87563	0.285582	10.0694	7.54586e-24	1.9314e-22
ARID5B	97	199	482	959	387.549	1.8885	0.435071	4.34066	1.42052e-05	4.19816e-05
ARL10	206	226	744	1046	507.061	1.64081	0.299731	5.47426	4.39336e-08	1.79604e-07
ARL14EP	174	156	446	526	304.698	1.14706	0.33704	3.40334	0.000665666	0.00155329
ARL4A	297	269	1692	1746	908.575	2.19857	0.291023	7.55463	4.20053e-14	3.43083e-13
ARL4C	591	1017	3095	6158	2410.13	2.12168	0.362677	5.85005	4.91423e-09	2.24925e-08
ARL4D	28	32	374	423	189.405	3.33553	0.399788	8.34324	7.22849e-17	8.3088e-16
ARL6IP5	757	1142	2727	3845	1943.8	1.39848	0.280106	4.99268	5.95483e-07	2.10715e-06
ARMC5	17	26	120	209	82.1075	2.52985	0.553482	4.57078	4.85906e-06	1.53182e-05
ARMC6	251	172	741	444	385.174	1.09434	0.455835	2.40075	0.0163615	0.0298989
ARMC7	83	105	1296	1708	699.096	3.59833	0.293864	12.2449	1.78935e-34	1.62283e-32
ARMCX2	238	217	847	685	466.146	1.36035	0.348736	3.90081	9.58715e-05	0.000252896
ARMCX5	179	138	818	666	416.529	1.82684	0.378698	4.824	1.40704e-06	4.74049e-06
ARMCX6	155	230	740	976	477.329	1.76517	0.310995	5.67587	1.37988e-08	5.98735e-08
ARNT2	1120	1443	3721	4567	2512.48	1.29908	0.240069	5.41127	6.25801e-08	2.50608e-07
ARPC5L	180	159	1373	1103	639.774	2.47675	0.344735	7.1845	6.74554e-13	4.7739e-12
ARRB1	296	323	826	870	544.215	1.05887	0.283589	3.73381	0.000188608	0.000477684
ARRDC1-AS1	29	43	339	520	203.915	3.17535	0.413585	7.67763	1.62058e-14	1.39325e-13
ARSD	109	160	379	627	290.266	1.49985	0.37122	4.04032	5.33781e-05	0.000145754
ARSE	31	32	123	98	66.4222	1.42716	0.560074	2.54816	0.0108293	0.0204343
ARSJ	167	150	1807	1869	888.625	3.13178	0.296478	10.5633	4.40865e-26	1.45932e-24
ASB13	52	104	158	579	196.641	1.81744	0.6	3.02907	0.00245307	0.00519767
ASB16-AS1	16	24	93	126	58.2933	2.05905	0.586289	3.512	0.000444756	0.00106311
ASB6	254	246	1574	1652	842.775	2.2885	0.282161	8.11063	5.03562e-16	5.16736e-15
ASB7	231	311	608	919	479.862	1.09156	0.315671	3.45792	0.000544373	0.00128555
ASB8	264	359	2634	3944	1583.56	2.99827	0.282944	10.5967	3.08651e-26	1.03699e-24
ASCL1	53	43	135	155	90.3763	1.18106	0.490228	2.40921	0.015987	0.0292827
ASH1L-AS1	8	12	28	84	29.0438	2.05526	0.882756	2.32823	0.0198997	0.0356789
ASNSD1	332	335	1108	1217	694.085	1.39976	0.278049	5.03421	4.79823e-07	1.72078e-06
ASPHD2	37	57	262	270	141.867	2.12271	0.425293	4.99117	6.00149e-07	2.12223e-06
ASTE1	70	93	615	576	305.464	2.48995	0.346688	7.18212	6.86407e-13	4.8556e-12
ASXL1	581	586	3735	4746	2159.62	2.45167	0.253842	9.65827	4.53444e-22	9.53691e-21
ATF3	97	162	244	446	219.186	1.01263	0.423192	2.39284	0.0167184	0.0304624
ATF5	178	189	400	602	319.131	1.03385	0.336709	3.07045	0.00213738	0.00457199
ATF7IP	1050	1524	3216	4783	2437.53	1.23829	0.279555	4.42948	9.44591e-06	2.86389e-05
ATG101	307	290	1014	969	602.746	1.3339	0.305309	4.36903	1.24798e-05	3.7106e-05
ATG4A	102	135	487	719	325.235	1.94436	0.338957	5.7363	9.67646e-09	4.27431e-08
ATG5	348	392	2254	2533	1246.05	2.29662	0.252006	9.11333	7.98919e-20	1.30302e-18
ATMIN	583	733	3899	5289	2346.25	2.40265	0.251436	9.5557	1.22749e-21	2.46282e-20
ATOH8	70	50	364	310	182.103	2.08522	0.444554	4.69059	2.72415e-06	8.85291e-06
ATP10D	287	304	1178	1352	715.475	1.69659	0.271573	6.24726	4.17729e-10	2.1681e-09
ATP2B2	139	153	502	816	364.408	1.75705	0.344081	5.1065	3.28174e-07	1.19997e-06
ATP6V0E1	479	721	2454	3920	1698.39	2.00972	0.303211	6.62814	3.39948e-11	1.98874e-10
ATP6V0E2-AS1	84	79	643	711	339.777	2.65009	0.333745	7.94046	2.01426e-15	1.94126e-14
ATP6V1E2	12	32	107	166	70.4625	2.2568	0.622407	3.62592	0.000287933	0.000709323
ATP7B	60	44	210	235	126.394	1.68003	0.458659	3.66292	0.000249354	0.00062032
ATPAF2	73	88	195	258	143.099	1.09072	0.398443	2.73746	0.00619162	0.0122351
ATRIP	90	60	258	218	147.683	1.25705	0.474925	2.64685	0.00812461	0.015695
ATXN1L	311	295	757	871	525.584	1.01814	0.296143	3.43801	0.000585997	0.00137887
ATXN7L2	36	38	203	153	99.2811	1.88701	0.502954	3.75186	0.000175527	0.000446797
ATXN7L3	523	648	1537	2213	1135.75	1.27432	0.271753	4.68927	2.7418e-06	8.90473e-06
ATXN7L3B	810	1195	2774	4566	2129.94	1.47025	0.302795	4.85561	1.20016e-06	4.08384e-06
AUNIP	112	62	451	332	222.999	1.75851	0.491487	3.57793	0.000346323	0.000842582
AURKA	586	615	1935	1633	1123.03	1.18514	0.296334	3.99934	6.35202e-05	0.000171729
AURKAPS1	34	34	127	141	77.4484	1.57711	0.505711	3.11859	0.00181719	0.00393646
AUTS2	320	351	1274	626	614.634	1.1455	0.439818	2.60448	0.0092014	0.0175847
AXIN1	193	217	1047	1167	595.751	2.03647	0.278953	7.3004	2.86908e-13	2.11541e-12
AXIN2	46	42	208	261	126.29	2.00214	0.436395	4.5879	4.47717e-06	1.41741e-05
AZI2	368	474	1362	1864	931.054	1.53779	0.272013	5.65337	1.57335e-08	6.78927e-08
B3GALT1	119	110	963	1016	494.77	2.70833	0.313892	8.62822	6.23167e-18	8.08726e-17
B3GALT6	198	208	1544	1948	867.903	2.69795	0.273005	9.88244	4.96098e-23	1.16003e-21
B3GAT2	13	20	49	90	38.8045	1.6676	0.710323	2.34766	0.0188915	0.0340699
B3GAT3	183	238	590	540	365.483	1.04592	0.324588	3.22229	0.00127171	0.00282702
B3GNT2	204	148	2314	1929	1030.03	3.18717	0.357259	8.92116	4.61422e-19	6.81706e-18
B3GNT5	2111	1944	15103	14630	7630.9	2.47357	0.268596	9.20925	3.2841e-20	5.60435e-19
B3GNT9	105	124	624	887	389.02	2.31537	0.320839	7.21661	5.32998e-13	3.81512e-12
B3GNTL1	0	0	24	14	8.41808	6.32424	2.07929	3.04154	0.00235368	0.00500599
B4GALNT1	388	388	1029	1035	670.339	1.01363	0.286754	3.53484	0.000408022	0.000980377
B4GALNT3	196	313	743	1436	604.937	1.69188	0.374073	4.52286	6.10106e-06	1.90196e-05
B4GALT2	303	312	2136	2450	1166.86	2.49581	0.260934	9.56489	1.12317e-21	2.2593e-20
B4GALT3	368	386	1725	1652	950.13	1.77078	0.27867	6.35441	2.0923e-10	1.12618e-09
B4GALT7	85	117	665	1037	420.696	2.67071	0.339969	7.85574	3.97407e-15	3.70488e-14
B4GAT1	271	386	2741	3534	1535.46	2.86394	0.267258	10.716	8.56226e-27	3.11219e-25
B9D2	35	56	289	326	158.541	2.37536	0.414688	5.72807	1.01579e-08	4.4744e-08
BACE1	718	1063	2183	2824	1578.81	1.10215	0.269992	4.08214	4.46233e-05	0.000123221
BACE2	302	307	795	834	527.395	1.02056	0.291244	3.50414	0.000458092	0.00109348
BACH1	760	1024	2335	3872	1827.58	1.39133	0.296687	4.68955	2.73809e-06	8.89453e-06
BACH2	188	211	914	1057	539.465	1.90593	0.282521	6.74616	1.51805e-11	9.25339e-11
BAG3	123	107	464	544	283.853	1.71968	0.349136	4.92553	8.41299e-07	2.92358e-06
BAG4	465	513	2220	2442	1287.85	1.85608	0.251542	7.3788	1.59721e-13	1.21947e-12
BAG5	788	751	2952	3136	1760.77	1.5805	0.264358	5.97862	2.25032e-09	1.07285e-08
BAGE4	68	109	223	452	192.58	1.52252	0.452311	3.36608	0.000762442	0.00176129
BAHCC1	117	173	301	492	250.822	1.04941	0.378531	2.77233	0.00556569	0.0110876
BAHD1	151	176	743	782	423.63	1.82983	0.299552	6.10854	1.00544e-09	5.00171e-09
BAIAP2	110	129	288	372	209.95	1.06352	0.35172	3.02377	0.00249648	0.00528036
BAIAP2-AS1	155	262	728	1402	568.508	1.94968	0.383482	5.08416	3.69262e-07	1.34206e-06
BARD1	563	685	2143	2745	1406.27	1.56994	0.250365	6.27061	3.59641e-10	1.87904e-09
BATF3	75	70	496	697	297.477	2.62335	0.355545	7.37839	1.60216e-13	1.22207e-12
BBS10	146	234	515	814	390.498	1.41028	0.354899	3.97374	7.07527e-05	0.000190283
BCAR1	134	121	772	989	452.267	2.37306	0.319621	7.4246	1.13124e-13	8.80415e-13
BCAR3	86	75	332	344	192.982	1.66478	0.386964	4.30217	1.69136e-05	4.94363e-05
BCDIN3D	88	98	489	562	280.108	2.09999	0.330805	6.34811	2.17976e-10	1.17125e-09
BCDIN3D-AS1	7	8	35	74	27.3093	2.43454	0.863203	2.82036	0.00479703	0.00965064
BCHE	290	615	3208	6075	2221.02	2.96887	0.389875	7.61494	2.63821e-14	2.21001e-13
BCKDK	125	133	360	392	236.48	1.14522	0.341199	3.35646	0.000789467	0.00181971
BCL10	120	139	471	579	300	1.61931	0.320433	5.0535	4.33792e-07	1.56249e-06
BCL11A	15	22	108	122	60.1583	2.25017	0.5793	3.8843	0.000102624	0.000269441
BCL2	250	196	1132	1269	648.22	2.0123	0.324844	6.19466	5.84116e-10	2.98527e-09
BCL2L1	472	435	1264	1809	919.06	1.33941	0.29642	4.51863	6.22415e-06	1.93649e-05
BCL7A	153	138	1342	1460	690.367	2.86118	0.30036	9.52584	1.63709e-21	3.23908e-20
BCL9	408	459	1835	2551	1187.98	1.93044	0.266363	7.2474	4.2484e-13	3.07319e-12
BCL9L	221	267	717	1126	532.243	1.50642	0.314243	4.79382	1.63638e-06	5.47203e-06
BCORL1	91	149	659	1020	426.148	2.41171	0.354092	6.81097	9.69434e-12	6.05029e-11
BDH1	138	139	1123	1127	567.942	2.62566	0.301029	8.72227	2.72667e-18	3.69762e-17
BEAN1	17	56	331	896	277.276	3.6784	0.586434	6.27249	3.55324e-10	1.85773e-09
BEGAIN	15	16	74	104	47.024	2.11152	0.639031	3.30425	0.0009523	0.00216263
BEND3	195	139	1208	802	540.158	2.19527	0.417519	5.25789	1.45714e-07	5.58986e-07
BET1L	294	417	1432	2081	953.105	1.90675	0.290699	6.5592	5.40986e-11	3.08994e-10
BFAR	375	450	1143	1137	729.726	1.07954	0.27512	3.92388	8.7134e-05	0.000231286
BHLHE40	259	524	1040	2574	977.859	1.8017	0.444274	4.05539	5.00509e-05	0.000137041
BICD1	259	346	854	1498	671.494	1.548	0.332229	4.65946	3.17045e-06	1.0225e-05
BIN3	193	160	1000	867	509.531	2.00354	0.348022	5.75695	8.56461e-09	3.81108e-08
BIRC2	712	751	2143	2339	1388.18	1.21605	0.252461	4.81678	1.4589e-06	4.90573e-06
BIVM	218	302	768	1048	536.758	1.40811	0.298923	4.71059	2.46995e-06	8.07198e-06
BLACAT1	18	33	69	152	60.8946	1.70831	0.643845	2.6533	0.00797096	0.0154229
BLCAP	189	244	1020	1354	632.865	2.05633	0.285146	7.21149	5.53446e-13	3.95787e-12
BLOC1S3	53	68	257	423	179.277	2.08046	0.411197	5.05952	4.20306e-07	1.516e-06
BLOC1S4	51	53	430	715	273.779	3.04018	0.387701	7.84155	4.45033e-15	4.13415e-14
BMI1	728	878	2119	2943	1542.23	1.25178	0.25817	4.84865	1.24307e-06	4.21613e-06
BMP2	39	18	250	272	129.835	2.76107	0.54301	5.08475	3.68117e-07	1.33822e-06
BMP2K	199	167	747	880	456.744	1.73739	0.325289	5.34106	9.2404e-08	3.61731e-07
BNC2	141	197	593	904	415.524	1.74541	0.330711	5.27775	1.30783e-07	5.03554e-07
BOK	23	13	84	72	44.62	1.70147	0.703122	2.41988	0.0155258	0.0284979
BOLA1	50	65	288	494	199.063	2.35389	0.41165	5.71818	1.07669e-08	4.73068e-08
BOLA3-AS1	52	80	227	216	133.533	1.37377	0.430882	3.18827	0.00143128	0.00315361
BPGM	261	375	947	1191	639.79	1.3594	0.288071	4.71899	2.37017e-06	7.76852e-06
BRCC3	319	247	934	922	567.033	1.30266	0.339055	3.84203	0.000122019	0.000317888
BRF1	171	174	760	819	440.699	1.79448	0.30206	5.94079	2.83657e-09	1.33491e-08
BRF2	59	64	186	193	117.298	1.22899	0.428115	2.87071	0.00409553	0.00835834
BRI3BP	129	86	546	542	298.942	1.92199	0.4015	4.78702	1.69276e-06	5.64855e-06
BRINP1	19	13	181	76	66.8422	2.63482	0.725309	3.63269	0.00028048	0.000692157
BRINP2	76	123	874	1547	570.75	3.20215	0.367286	8.71842	2.82114e-18	3.81583e-17
BRINP3	95	59	843	584	359.13	2.81057	0.452109	6.21658	5.08094e-10	2.61548e-09
BRPF1	162	155	438	471	287.804	1.11666	0.334248	3.34082	0.000835322	0.00191667
BRPF3	350	415	1032	1435	746.721	1.28383	0.277933	4.6192	3.85225e-06	1.23124e-05
BSDC1	259	469	827	1356	668.99	1.19352	0.358075	3.33315	0.000858698	0.00196657
BSN	24	25	122	138	70.2168	2.00742	0.533242	3.76455	0.000166849	0.0004265
BTBD3	2500	3519	15249	23079	9896.52	2.27067	0.270497	8.39443	4.68145e-17	5.52686e-16
BTBD6	257	267	2185	2477	1157.66	2.75175	0.261738	10.5134	7.49666e-26	2.4103e-24
BTBD7	555	668	2370	2305	1363.96	1.549	0.261378	5.92629	3.09852e-09	1.45252e-08
BTBD9	111	163	439	599	300.064	1.52815	0.340969	4.4818	7.4015e-06	2.28018e-05
BTD	32	36	211	296	128.111	2.49047	0.441368	5.64262	1.67482e-08	7.20931e-08
BTG1	464	1157	1564	3853	1586.99	1.3471	0.468393	2.87599	0.00402759	0.00822824
BTN2A1	286	249	1431	1550	799.579	2.06935	0.298267	6.93793	3.97889e-12	2.59363e-11
BTN2A2	129	146	673	912	418.699	2.12063	0.308413	6.87592	6.15903e-12	3.94269e-11
BTN2A3P	10	34	119	81	56.0978	1.86181	0.72692	2.56122	0.0104304	0.0197434
BTN3A1	150	254	369	1045	409.292	1.38701	0.480148	2.88871	0.00386824	0.00792644
BTN3A2	203	341	1257	785	603.754	1.56423	0.404379	3.86823	0.000109626	0.000286912
BTN3A3	113	167	575	966	407.221	2.05661	0.356481	5.7692	7.96506e-09	3.55842e-08
BUD13	182	163	690	733	407.588	1.63835	0.322723	5.07666	3.84136e-07	1.3929e-06
BYSL	89	51	665	426	281.856	2.56048	0.492334	5.20069	1.98547e-07	7.49029e-07
C10orf10	22	62	206	610	193.754	2.87912	0.604821	4.76028	1.93323e-06	6.40735e-06
C10orf2	78	60	369	294	185.162	1.86641	0.440156	4.24033	2.23188e-05	6.43361e-05
C10orf88	63	57	340	348	183.803	2.11732	0.393135	5.38572	7.21533e-08	2.86604e-07
C10orf90	36	67	107	207	95.3264	1.20898	0.540503	2.23677	0.0253017	0.04446
C11orf24	226	178	1938	2542	1080.03	3.04701	0.314684	9.68275	3.56973e-22	7.60992e-21
C11orf63	34	45	140	244	104.066	1.86988	0.490717	3.8105	0.000138688	0.000358428
C11orf68	77	164	714	1370	508.908	2.72016	0.424451	6.40865	1.46809e-10	8.02872e-10
C11orf71	35	90	228	493	186.774	2.13831	0.534939	3.9973	6.40691e-05	0.000173109
C11orf96	17	14	109	110	56.498	2.41698	0.611354	3.95348	7.70223e-05	0.000206049
C12orf43	127	144	770	966	451.058	2.2772	0.2981	7.63904	2.18843e-14	1.85102e-13
C12orf65	144	161	1064	1555	647.774	2.6911	0.300331	8.96046	3.23337e-19	4.88274e-18
C12orf66	62	97	895	930	440.55	3.14334	0.331233	9.48982	2.31441e-21	4.51095e-20
C14orf119	156	203	2596	2983	1307.21	3.56718	0.261387	13.6471	2.09972e-42	4.33481e-40
C14orf132	295	343	681	1521	646.061	1.35674	0.386651	3.50895	0.000449874	0.00107468
C14orf159	114	182	345	562	276.598	1.21773	0.380252	3.20242	0.00136276	0.00301406
C14orf28	24	38	115	211	86.6621	1.98878	0.540997	3.67613	0.000236796	0.000591236
C14orf37	66	83	644	843	362.005	2.91941	0.325999	8.95528	3.38882e-19	5.08809e-18
C14orf79	49	62	263	339	160.99	2.04085	0.394027	5.17947	2.22515e-07	8.32043e-07
C14orf80	83	65	287	200	149.988	1.32728	0.478538	2.77361	0.00554387	0.0110483
C14orf93	45	64	212	332	146.959	1.91662	0.429817	4.45916	8.22832e-06	2.51564e-05
C15orf39	247	188	2929	3151	1442.97	3.38963	0.314367	10.7824	4.16874e-27	1.56644e-25
C15orf40	28	37	120	210	88.6046	1.93232	0.519117	3.72232	0.000197397	0.000498336
C16orf45	231	319	627	1031	508.901	1.18623	0.33098	3.58399	0.000338385	0.000825059
C16orf70	73	70	238	351	167.093	1.62363	0.403994	4.01895	5.8458e-05	0.000158878
C16orf72	570	591	1934	2629	1311.61	1.56281	0.265402	5.88847	3.89778e-09	1.80295e-08
C16orf87	149	144	509	533	309.927	1.42931	0.330554	4.32398	1.53242e-05	4.51017e-05
C16orf91	56	70	888	961	436.188	3.48522	0.318225	10.9521	6.49465e-28	2.71736e-26
C17orf100	39	66	260	506	191.791	2.46154	0.459044	5.36231	8.21632e-08	3.23742e-07
C17orf51	239	212	1329	1216	684.389	2.0977	0.317861	6.59941	4.12797e-11	2.38907e-10
C17orf53	100	81	633	449	290.291	2.18998	0.419152	5.22478	1.7436e-07	6.61917e-07
C17orf58	92	125	316	381	211.675	1.29242	0.35482	3.64245	0.000270051	0.000668417
C17orf62	371	502	6086	9525	3581.65	3.75589	0.281245	13.3545	1.11477e-40	2.13302e-38
C17orf80	368	440	1579	1847	969.39	1.68827	0.255776	6.60057	4.09571e-11	2.37303e-10
C17orf96	176	177	1159	1295	631.848	2.39512	0.286238	8.36759	5.88086e-17	6.86027e-16
C17orf97	48	52	220	369	154.035	2.1393	0.433081	4.93972	7.82334e-07	2.73107e-06
C18orf54	600	517	1633	1704	1045.33	1.17078	0.29428	3.97845	6.9366e-05	0.000186617
C19orf12	227	389	1878	2936	1200.93	2.57447	0.327197	7.86827	3.59583e-15	3.36426e-14
C19orf24	126	124	539	547	307.37	1.72072	0.333676	5.15686	2.51126e-07	9.31482e-07
C19orf25	123	174	477	667	329.205	1.54903	0.333079	4.65062	3.30935e-06	1.06554e-05
C19orf44	61	47	282	346	166.607	2.12065	0.421113	5.03582	4.75796e-07	1.70751e-06
C19orf47	68	30	240	236	132.4	1.84481	0.555992	3.31805	0.000906482	0.00206695
C19orf48	394	249	2831	2132	1276.93	2.54072	0.395166	6.42949	1.2803e-10	7.07817e-10
C19orf52	99	117	434	541	271.441	1.7746	0.330953	5.36208	8.22709e-08	3.24085e-07
C19orf73	3	6	32	69	23.8403	3.07956	0.974488	3.16018	0.0015767	0.00344786
C1GALT1	410	436	1323	1621	876.147	1.39433	0.26393	5.28295	1.27123e-07	4.90305e-07
C1orf123	128	211	520	650	347.106	1.40448	0.340927	4.1196	3.79536e-05	0.000106073
C1orf159	43	37	466	470	226.293	3.14647	0.392844	8.00946	1.1521e-15	1.14481e-14
C1orf174	202	177	769	731	435.51	1.58327	0.332644	4.75964	1.93934e-06	6.42624e-06
C1orf216	230	252	1531	2134	923.699	2.51694	0.278048	9.05216	1.40166e-19	2.20361e-18
C1orf226	553	637	2331	2865	1458.57	1.72591	0.246435	7.00348	2.49678e-12	1.66629e-11
C1orf50	30	42	148	213	97.6806	1.92654	0.479547	4.01742	5.88396e-05	0.000159833
C1orf74	60	74	536	606	284.949	2.69844	0.33791	7.98568	1.39748e-15	1.37126e-14
C1orf94	128	136	821	788	425.422	2.21618	0.315589	7.02238	2.18122e-12	1.46441e-11
C1QL4	31	31	84	144	66.29	1.45525	0.563599	2.58207	0.00982089	0.0186798
C1QTNF6	125	370	430	1484	534.47	1.55082	0.581013	2.66917	0.00760397	0.0147839
C1R	362	666	911	1977	897.012	1.08671	0.404944	2.68362	0.00728301	0.0142004
C1RL	158	363	475	1478	552.152	1.49807	0.523685	2.86063	0.00422798	0.00860737
C20orf196	6	13	51	69	31.0467	2.27874	0.796918	2.85945	0.00424382	0.00863626
C20orf24	412	432	3525	3270	1721.29	2.61858	0.272577	9.60674	7.48842e-22	1.52193e-20
C21orf58	26	39	102	155	73.2587	1.58461	0.535582	2.95866	0.00308979	0.00643893
C21orf62	102	98	431	476	253.619	1.77738	0.347169	5.11966	3.06095e-07	1.12316e-06
C22orf29	101	99	427	467	250.83	1.75806	0.346401	5.07522	3.87048e-07	1.40217e-06
C22orf39	66	109	293	422	202.285	1.63991	0.395777	4.14351	3.42029e-05	9.62072e-05
C22orf46	34	70	156	354	136.469	1.89151	0.540463	3.4998	0.000465599	0.00111089
C2CD2	107	127	306	368	211.897	1.12857	0.347979	3.24321	0.0011819	0.00264123
C2orf42	85	121	687	1157	450.991	2.75582	0.353416	7.79768	6.30548e-15	5.69563e-14
C2orf44	165	144	1517	1315	707.408	2.79992	0.330375	8.47495	2.35178e-17	2.84499e-16
C2orf68	140	253	478	751	372.337	1.2556	0.375629	3.34267	0.000829754	0.00190473
C2orf69	283	353	1289	1593	801.452	1.78348	0.265953	6.70598	2.00062e-11	1.20175e-10
C2orf72	98	111	594	548	308.333	2.06387	0.340054	6.06923	1.28522e-09	6.32531e-09
C2orf81	56	51	133	272	116.442	1.48274	0.505125	2.9354	0.00333121	0.00689989
C3AR1	11	3	90	39	33.0497	2.80027	0.980648	2.85553	0.00429655	0.00872545
C3orf17	504	602	1751	2000	1124.98	1.36732	0.250474	5.45893	4.79014e-08	1.94557e-07
C3orf38	355	410	2247	2552	1255.13	2.25307	0.250592	8.99101	2.44963e-19	3.74243e-18
C3orf58	615	633	3223	3173	1746.93	1.9626	0.262754	7.46936	8.05836e-14	6.39857e-13
C3orf70	846	905	4310	4476	2405.57	1.93133	0.247077	7.81674	5.42091e-15	4.95076e-14
C4orf19	85	103	291	714	264.777	1.98613	0.45802	4.33634	1.44872e-05	4.27745e-05
C5orf15	779	1002	4285	5692	2648.74	2.08742	0.2478	8.42379	3.64489e-17	4.34562e-16
C5orf28	82	81	761	820	389.14	2.87749	0.322937	8.91039	5.08528e-19	7.4708e-18
C5orf30	172	221	930	1219	573.418	2.0529	0.288261	7.12167	1.06628e-12	7.36032e-12
C5orf66	8	20	44	78	33.6783	1.73836	0.790976	2.19775	0.0279672	0.0486319
C6orf120	201	286	596	899	457.185	1.21839	0.323326	3.76831	0.000164354	0.000420535
C6orf141	28	38	113	131	71.3634	1.49666	0.519414	2.88145	0.00395851	0.00809659
C6orf203	72	69	230	281	150.591	1.4487	0.400389	3.61822	0.000296634	0.000728926
C6orf47	14	10	70	101	43.6006	2.40547	0.693432	3.46893	0.000522539	0.00123847
C6orf89	911	1294	2808	3622	2005.54	1.1528	0.259157	4.44827	8.65666e-06	2.63734e-05
C7orf25	150	201	488	646	343.01	1.29551	0.318158	4.0719	4.66317e-05	0.000128247
C7orf26	249	241	978	1184	606.692	1.7326	0.289264	5.98967	2.10273e-09	1.00616e-08
C7orf49	301	305	2333	2381	1196.55	2.56216	0.269873	9.49395	2.22445e-21	4.341e-20
C8orf4	188	365	1519	2944	1100.3	2.61672	0.388181	6.74099	1.57311e-11	9.56668e-11
C8orf58	24	66	311	441	186.003	2.69392	0.494429	5.44855	5.07828e-08	2.05621e-07
C8orf76	144	116	1290	1280	633.496	2.89809	0.329617	8.79228	1.46553e-18	2.05489e-17
C9orf114	199	180	634	491	355.627	1.18031	0.3715	3.17716	0.00148727	0.00326596
C9orf172	7	10	58	159	50.2813	3.24363	0.766836	4.22989	2.33804e-05	6.71987e-05
C9orf3	81	119	349	489	236.095	1.67193	0.364518	4.58669	4.5032e-06	1.42508e-05
C9orf69	150	172	899	1131	528.812	2.25451	0.288331	7.8192	5.31622e-15	4.87216e-14
C9orf91	167	200	550	630	359.278	1.29025	0.303289	4.2542	2.09801e-05	6.07002e-05
CA12	4038	5462	18222	27800	12526	1.8735	0.266725	7.02407	2.15495e-12	1.4474e-11
CABLES2	132	127	569	701	347.958	1.88424	0.32288	5.83574	5.35525e-09	2.43901e-08
CACHD1	220	186	663	757	423.911	1.39327	0.32708	4.25971	2.04691e-05	5.92874e-05
CACNB3	149	259	697	1046	487.111	1.70578	0.350052	4.87292	1.09962e-06	3.75883e-06
CACNG4	463	458	3064	3364	1655.12	2.40023	0.258857	9.27243	1.81945e-20	3.18252e-19
CACTIN	89	99	272	456	208.701	1.53524	0.391622	3.9202	8.84744e-05	0.000234527
CALHM2	107	115	723	912	415.42	2.47563	0.307951	8.03905	9.05355e-16	9.0825e-15
CAMK2G	135	160	565	720	360.441	1.72218	0.309055	5.57242	2.51227e-08	1.05592e-07
CAMK2N2	38	36	173	170	95.7821	1.81491	0.479615	3.7841	0.000154263	0.000396005
CAMKK1	19	29	129	259	95.6609	2.60237	0.551017	4.72285	2.32561e-06	7.63364e-06
CAMSAP1	660	568	1685	1661	1080.82	1.04088	0.298916	3.48217	0.00049737	0.00118238
CAMSAP2	1860	1721	4413	5689	3201.64	1.08034	0.263388	4.1017	4.10123e-05	0.000113931
CAND1	1959	2050	6550	6949	4071.01	1.35331	0.241101	5.61306	1.98781e-08	8.47061e-08
CAND2	131	197	606	954	425.508	1.85036	0.342997	5.39468	6.8646e-08	2.73157e-07
CANT1	428	549	4409	6021	2516.08	3.01597	0.254427	11.8539	2.05291e-32	1.47753e-30
CAPRIN2	351	546	1309	1843	928.116	1.42195	0.299436	4.74875	2.04676e-06	6.76505e-06
CASC10	26	24	151	153	80.36	2.20433	0.519827	4.24051	2.23009e-05	6.42963e-05
CASKIN2	111	99	426	504	261.124	1.73568	0.352373	4.92568	8.40678e-07	2.92207e-06
CASP8	174	143	663	627	372.256	1.6204	0.352354	4.59878	4.24972e-06	1.35003e-05
CBFA2T2	257	335	782	1127	576.643	1.28704	0.297494	4.32627	1.51656e-05	4.46683e-05
CBLB	126	127	356	466	249.143	1.28958	0.344506	3.74327	0.000181644	0.000461539
CBR3	191	144	953	813	482.881	1.99457	0.3689	5.40681	6.41584e-08	2.56504e-07
CBX2	349	289	1747	1636	920.68	2.00255	0.316975	6.31769	2.65497e-10	1.41017e-09
CBX4	217	224	1249	1582	735.565	2.27471	0.278698	8.1619	3.29789e-16	3.47041e-15
CBX8	35	32	177	257	112.212	2.27659	0.469443	4.84956	1.23734e-06	4.1994e-06
CCDC102A	32	44	163	244	108.556	2.01875	0.467031	4.32252	1.5426e-05	4.53758e-05
CCDC107	8	19	83	59	38.7084	2.05294	0.761272	2.69672	0.00700267	0.0137014
CCDC126	114	138	792	1118	481.128	2.5169	0.308568	8.15672	3.44253e-16	3.6202e-15
CCDC127	121	138	1288	1593	694.564	3.07439	0.281067	10.9383	7.55957e-28	3.13782e-26
CCDC137	126	124	517	535	299.821	1.6738	0.333564	5.01793	5.22309e-07	1.8642e-06
CCDC14	463	444	1863	1854	1067.59	1.63554	0.280127	5.83856	5.26541e-09	2.40046e-08
CCDC142	31	51	190	220	111.572	1.94087	0.460336	4.2162	2.4845e-05	7.11867e-05
CCDC149	321	348	781	1071	588.389	1.05949	0.287499	3.68519	0.000228535	0.000571883
CCDC15	126	137	443	495	277.918	1.43621	0.326649	4.39681	1.09855e-05	3.29314e-05
CCDC174	96	116	256	353	190.909	1.11863	0.367939	3.04027	0.00236365	0.00502245
CCDC184	7	16	137	202	78.9484	3.49496	0.605991	5.76735	8.05292e-09	3.5946e-08
CCDC51	96	92	417	367	225.019	1.66791	0.379409	4.39608	1.10224e-05	3.30358e-05
CCDC71	89	119	1975	2386	999.424	3.99735	0.278941	14.3304	1.41256e-46	4.52309e-44
CCDC8	8	10	97	95	46.8446	3.02954	0.681655	4.4444	8.81394e-06	2.68161e-05
CCDC80	147	121	497	454	284.591	1.42475	0.372789	3.82185	0.000132452	0.000343328
CCDC85C	299	331	766	919	543.074	1.018	0.27904	3.64822	0.000264061	0.000654571
CCDC92	243	296	848	1523	657.021	1.71998	0.335338	5.12909	2.91153e-07	1.0731e-06
CCDC96	11	12	49	78	33.6724	2.04994	0.74342	2.75745	0.00582549	0.0115684
CCNF	367	319	917	920	596.442	1.01577	0.312867	3.24666	0.0011677	0.00261209
CCNJ	119	120	402	609	284.606	1.66271	0.353244	4.70699	2.51404e-06	8.2058e-06
CCNJL	96	121	714	859	400.843	2.46286	0.307142	8.01865	1.06916e-15	1.06577e-14
CCNO	36	33	190	229	110.197	2.1931	0.459376	4.77407	1.80537e-06	6.00134e-06
CCNT1	637	679	1797	1841	1165.19	1.0718	0.260994	4.10662	4.015e-05	0.000111674
CCNT2	346	345	925	1009	616.521	1.08277	0.283896	3.81397	0.000136755	0.000353722
CCR1	9	9	90	87	43.6493	2.9049	0.697512	4.16466	3.11822e-05	8.82323e-05
CCSER2	661	905	1728	2512	1350.68	1.0373	0.276747	3.74819	0.000178115	0.000452864
CD2BP2	251	277	953	1062	586.427	1.53463	0.277738	5.52544	3.28665e-08	1.36278e-07
CD320	667	546	2549	1763	1299.51	1.44029	0.364485	3.95156	7.76432e-05	0.000207463
CD59	1931	826	8729	5427	3943.89	1.94139	0.491135	3.95287	7.72199e-05	0.000206508
CD83	337	369	1949	1947	1047.64	2.07209	0.267734	7.73935	9.99232e-15	8.8526e-14
CD93	126	72	509	355	248.129	1.71808	0.485927	3.53567	0.000406746	0.00097776
CD99L2	770	980	5281	8355	3407.74	2.55365	0.276882	9.22289	2.89209e-20	4.95923e-19
CDC34	266	335	1285	1378	747.337	1.75916	0.270335	6.50735	7.64881e-11	4.31535e-10
CDC42EP1	185	110	475	361	269.644	1.09203	0.460267	2.3726	0.0176635	0.0320283
CDC42EP2	34	15	359	244	147.335	3.21034	0.581265	5.52302	3.33214e-08	1.38128e-07
CDC42EP3	4788	3485	24301	19891	12069.8	2.01198	0.338765	5.93915	2.86504e-09	1.34669e-08
CDC42EP4	2795	3334	14550	21365	9431.66	2.14273	0.25228	8.49348	2.00533e-17	2.44663e-16
CDCA4	284	220	1563	1357	783.402	2.13088	0.344418	6.1869	6.13582e-10	3.12467e-09
CDCA5	578	440	2038	1588	1089.58	1.43299	0.356566	4.01886	5.84805e-05	0.000158912
CDH11	271	205	939	796	516.994	1.46211	0.365612	3.99907	6.35919e-05	0.000171879
CDH5	373	223	4093	2841	1700.79	3.13405	0.414728	7.55688	4.12859e-14	3.37735e-13
CDH6	531	498	1763	1693	1047.14	1.34898	0.288091	4.6825	2.83402e-06	9.19095e-06
CDK12	801	696	2971	3270	1781.69	1.64906	0.279871	5.89219	3.81105e-09	1.76544e-08
CDK13	667	725	3035	4209	1951.4	1.96934	0.257586	7.64539	2.08311e-14	1.76766e-13
CDK5R1	88	49	493	329	221.361	2.17961	0.506135	4.30637	1.65954e-05	4.85772e-05
CDK9	198	250	550	754	406.923	1.14016	0.30629	3.72248	0.000197275	0.00049811
CDKN2AIP	176	192	736	702	417.87	1.57637	0.311592	5.05909	4.21264e-07	1.51911e-06
CDKN2C	1014	1243	5858	9185	3853.89	2.32661	0.271962	8.55491	1.1796e-17	1.46772e-16
CDPF1	19	28	199	208	101.504	2.73231	0.487803	5.60125	2.12808e-08	9.03888e-08
CDR2	240	263	1366	1590	781.871	2.15485	0.267747	8.04807	8.41078e-16	8.4593e-15
CDR2L	191	148	470	431	294.381	1.00386	0.379377	2.64608	0.00814304	0.015728
CDYL	574	831	2306	3951	1728.37	1.74977	0.311781	5.61217	1.9981e-08	8.51212e-08
CEBPA	26	18	270	312	138.518	3.30919	0.476079	6.95094	3.62871e-12	2.37722e-11
CEBPB	107	255	1455	3377	1118.34	3.34385	0.455937	7.33403	2.23339e-13	1.67105e-12
CEBPD	27	119	249	1371	373.19	3.07198	1.25127	2.45509	0.0140851	0.0260607
CEBPG	882	1016	3150	3560	1990.93	1.42577	0.238564	5.97646	2.28033e-09	1.08617e-08
CEBPZ	711	606	3518	3086	1820.99	1.92654	0.308199	6.25094	4.07995e-10	2.11898e-09
CELSR1	375	457	1747	2300	1106.26	1.88112	0.260338	7.22567	4.98629e-13	3.57727e-12
CELSR2	1492	1688	6254	9798	4334.45	1.92107	0.270455	7.10309	1.21996e-12	8.36957e-12
CELSR3	84	99	336	455	221.901	1.70767	0.355606	4.80216	1.56966e-06	5.25788e-06
CEND1	202	311	694	1004	508.047	1.33339	0.322419	4.13559	3.54045e-05	9.92844e-05
CENPB	462	563	3137	3788	1784.62	2.3597	0.243445	9.69295	3.23054e-22	6.94345e-21
CENPBD1	38	36	300	497	191.132	3.00501	0.427979	7.02139	2.19677e-12	1.47296e-11
CENPBD1P1	347	406	1390	1917	923.868	1.72906	0.270899	6.38267	1.74029e-10	9.43508e-10
CENPL	268	200	1320	1342	713.42	2.09411	0.337073	6.21261	5.21102e-10	2.67893e-09
CENPO	506	425	1227	2326	1022.17	1.49111	0.359137	4.15191	3.29706e-05	9.29576e-05
CEP170B	90	85	225	274	157.794	1.10187	0.393182	2.80245	0.00507158	0.0101652
CEP68	174	220	492	642	355.564	1.12656	0.309855	3.63575	0.000277168	0.000684629
CEP85L	136	182	491	677	340.611	1.47833	0.3238	4.56557	4.98145e-06	1.56914e-05
CES2	132	209	459	728	349.238	1.4026	0.36013	3.89469	9.8324e-05	0.00025893
CGGBP1	1655	2525	3806	10042	4082.1	1.30528	0.409044	3.19106	0.0014175	0.00312676
CGRRF1	109	118	453	550	281.045	1.7408	0.328449	5.30006	1.15765e-07	4.48038e-07
CHAC1	5	15	106	158	61.9871	3.34445	0.68077	4.91275	8.98096e-07	3.10925e-06
CHAF1A	451	354	2134	2085	1149.92	1.98026	0.317769	6.23177	4.61192e-10	2.38579e-09
CHAMP1	97	46	635	561	303.129	2.63723	0.481561	5.47642	4.34016e-08	1.77521e-07
CHCHD1	82	150	446	513	272.03	1.67379	0.375552	4.45688	8.31597e-06	2.54e-05
CHD7	642	544	2197	2743	1405.88	1.63969	0.289686	5.66023	1.51168e-08	6.53217e-08
CHD8	932	1046	2315	3016	1709.98	1.02521	0.247895	4.13565	3.53944e-05	9.92739e-05
CHD9	454	603	2174	3240	1457.65	1.95388	0.278313	7.02043	2.21194e-12	1.48186e-11
CHDH	29	50	245	403	160.296	2.63872	0.453817	5.81449	6.08193e-09	2.75717e-08
CHML	440	363	1571	1377	875.163	1.47513	0.327738	4.50094	6.76536e-06	2.0949e-05
CHMP1B	210	375	1002	1930	785.293	1.92551	0.380739	5.05729	4.25245e-07	1.53241e-06
CHMP6	84	150	507	865	357.604	2.15662	0.391031	5.51521	3.48362e-08	1.44254e-07
CHPF	533	820	3792	6590	2589.98	2.53732	0.318399	7.969	1.59966e-15	1.55699e-14
CHPF2	199	195	2531	3049	1316.5	3.4164	0.268831	12.7083	5.31446e-37	6.36519e-35
CHRNA3	245	299	1378	1620	801.709	2.06728	0.264767	7.80791	5.81441e-15	5.28858e-14
CHRNA5	347	224	1180	783	599.195	1.38133	0.429494	3.21617	0.00129915	0.0028827
CHRNA7	12	13	92	73	43.2842	2.34209	0.687656	3.4059	0.000659454	0.00153925
CHRNA9	133	422	1112	3183	1051.2	2.56241	0.54182	4.72927	2.25333e-06	7.40879e-06
CHRNB1	50	111	307	579	232.664	2.07053	0.470442	4.40124	1.07632e-05	3.22957e-05
CHST1	117	105	1367	1266	637.42	3.17053	0.32294	9.8177	9.44748e-23	2.14517e-21
CHST10	114	147	1627	1961	847.866	3.38711	0.276182	12.264	1.41278e-34	1.30391e-32
CHST12	151	197	1186	1934	764.03	2.75556	0.316534	8.70542	3.16405e-18	4.23583e-17
CHST14	341	386	4545	5052	2283.43	3.32653	0.243177	13.6795	1.34652e-42	2.8941e-40
CHST2	228	263	2163	3121	1271.85	3.01891	0.27519	10.9703	5.31133e-28	2.24622e-26
CHST3	1230	1625	5308	8763	3807.92	1.8928	0.287014	6.59482	4.25783e-11	2.4597e-10
CHST6	123	141	420	611	295.969	1.55611	0.337437	4.61157	3.99649e-06	1.27397e-05
CHST7	53	71	431	570	250.236	2.61575	0.357521	7.31636	2.54789e-13	1.89193e-12
CHSY1	1397	1200	7162	7605	3948.36	2.09786	0.276465	7.58816	3.24469e-14	2.68934e-13
CHSY3	95	87	1196	972	526.881	3.18476	0.35219	9.04273	1.52809e-19	2.39279e-18
CHTF8	577	556	2818	2878	1561.08	1.9292	0.268734	7.17885	7.03013e-13	4.97083e-12
CIAO1	607	747	2286	2546	1429.61	1.44382	0.246294	5.86218	4.56817e-09	2.10066e-08
CITED2	106	108	879	943	455.936	2.69083	0.307566	8.74879	2.15655e-18	2.9629e-17
CKAP4	1729	1688	4899	6647	3458.37	1.3411	0.259007	5.17786	2.2445e-07	8.38281e-07
CLCF1	18	17	196	151	86.153	2.9256	0.556399	5.2581	1.45551e-07	5.58499e-07
CLCN4	224	338	759	1192	574.9	1.39692	0.327325	4.26769	1.97508e-05	5.73128e-05
CLEC16A	232	267	772	1049	533.028	1.46188	0.290235	5.03688	4.73185e-07	1.69853e-06
CLINT1	502	279	1199	1331	776.149	1.26035	0.401325	3.14046	0.00168682	0.00367228
CLMP	318	239	1169	1243	683.992	1.69833	0.335433	5.06311	4.12469e-07	1.48979e-06
CLN5	228	260	845	1028	542.783	1.53998	0.280537	5.48941	4.03281e-08	1.65641e-07
CLN8	250	351	1350	1741	834.689	1.97019	0.278791	7.06691	1.58424e-12	1.07652e-11
CLP1	58	56	751	797	368.185	3.36334	0.337635	9.96148	2.24693e-23	5.44049e-22
CLPB	261	220	685	623	423.76	1.04162	0.344808	3.02086	0.0025206	0.00532422
CMTM3	269	337	1199	1119	676.678	1.55418	0.290455	5.35086	8.75377e-08	3.43539e-07
CMTR2	114	123	860	998	468.964	2.57034	0.298138	8.62129	6.62014e-18	8.52792e-17
CNDP2	913	835	2932	2813	1751.99	1.31616	0.282401	4.66059	3.153e-06	1.01749e-05
CNIH3	137	573	705	2216	802.809	1.65884	0.610425	2.71751	0.00657748	0.0129292
CNNM2	20	55	205	379	144.66	2.5789	0.547246	4.71251	2.44685e-06	8.00313e-06
CNNM4	161	128	708	685	386.451	1.86191	0.354237	5.25612	1.47126e-07	5.64127e-07
CNOT4	143	168	379	542	285.82	1.15915	0.334939	3.46077	0.000538639	0.00127335
CNPY3	330	371	1618	2189	1017.3	2.03426	0.267189	7.61356	2.66647e-14	2.2313e-13
CNPY4	173	227	696	900	456.569	1.60011	0.297921	5.37091	7.83408e-08	3.09614e-07
CNR1	245	698	1150	3468	1224.53	1.8957	0.530284	3.57487	0.000350401	0.00085158
CNST	305	330	1822	2496	1108.1	2.3559	0.269669	8.73627	2.40941e-18	3.29588e-17
CNTN2	106	108	363	478	242.004	1.56447	0.348685	4.48676	7.23138e-06	2.23222e-05
COA4	261	275	879	818	522.699	1.27208	0.303904	4.18581	2.84152e-05	8.07673e-05
COA7	213	197	1040	1115	584.606	1.98925	0.300299	6.62424	3.49034e-11	2.03657e-10
COBL	339	351	1560	1809	924.951	1.8845	0.264925	7.11332	1.13284e-12	7.79918e-12
COG1	185	226	739	871	464.24	1.57471	0.288669	5.45507	4.89542e-08	1.98525e-07
COG8	98	90	717	962	414.705	2.74299	0.329392	8.32744	8.26104e-17	9.41291e-16
COIL	186	156	477	469	304.204	1.06219	0.356037	2.98336	0.00285103	0.00597631
COL8A1	34	57	218	385	153.762	2.32685	0.462541	5.03058	4.89008e-07	1.75052e-06
COLGALT2	216	163	648	601	381.788	1.31212	0.368151	3.56408	0.000365129	0.000884767
COMMD5	150	171	1306	1469	691.51	2.71566	0.276326	9.82773	8.55239e-23	1.95323e-21
COQ4	36	62	308	332	166.071	2.33184	0.418068	5.57766	2.4377e-08	1.02761e-07
COQ5	230	334	720	909	509.75	1.1408	0.299372	3.81066	0.000138597	0.000358252
COQ9	208	277	813	831	494.013	1.37814	0.29581	4.65887	3.17954e-06	1.02501e-05
CORO2A	168	109	544	378	283.65	1.33341	0.454693	2.93256	0.00336185	0.00695875
CORO2B	1577	1831	4382	5902	3178.49	1.18836	0.243031	4.88975	1.00966e-06	3.46643e-06
COX10-AS1	61	63	319	463	202.956	2.24291	0.382987	5.85637	4.73097e-09	2.17171e-08
COX19	139	144	401	485	271.963	1.24154	0.330136	3.7607	0.000169437	0.000432412
CPSF3L	180	219	797	887	477.614	1.68509	0.288301	5.8449	5.06885e-09	2.31529e-08
CPSF7	546	520	3371	3617	1819.63	2.30883	0.264217	8.73837	2.36499e-18	3.23793e-17
CPT2	131	168	1187	1220	607.027	2.62347	0.290056	9.0447	1.50077e-19	2.35471e-18
CPTP	137	176	1131	1662	686.692	2.75327	0.30049	9.16261	5.06563e-20	8.42839e-19
CRB2	155	457	823	3102	983.43	2.27731	0.580135	3.92549	8.65547e-05	0.000229826
CREBBP	940	950	2299	2919	1664.01	1.05534	0.255634	4.12834	3.65389e-05	0.000102319
CREM	170	177	720	924	452.927	1.83634	0.300278	6.11545	9.62879e-10	4.80062e-09
CRK	1056	1149	3544	4362	2332.88	1.43826	0.240483	5.98072	2.22159e-09	1.0598e-08
CRKL	741	843	3567	4051	2097.85	1.86883	0.238717	7.82862	4.93242e-15	4.54965e-14
CRTC3	377	469	1050	2325	952.252	1.56982	0.374543	4.19129	2.77374e-05	7.89836e-05
CSF1	771	903	6796	10568	4186.21	2.96254	0.269913	10.9759	4.99018e-28	2.11611e-26
CSGALNACT1	94	190	309	672	286.196	1.38878	0.464986	2.98672	0.00281987	0.00591574
CSNK1D	688	870	2372	3166	1631.64	1.42998	0.253564	5.63951	1.70536e-08	7.3307e-08
CSNK1G2	348	459	996	1295	721.134	1.10931	0.275491	4.02665	5.65762e-05	0.000153978
CSPG4	2831	1669	18303	14079	8418.28	2.43361	0.393019	6.19208	5.93754e-10	3.03255e-09
CSPG5	142	139	852	1021	484.589	2.32953	0.302163	7.70951	1.263e-14	1.1003e-13
CSRNP1	132	122	1027	791	471.701	2.45235	0.361377	6.78613	1.1518e-11	7.14019e-11
CSRNP2	575	596	2744	2882	1554.49	1.86637	0.256191	7.28504	3.2157e-13	2.35864e-12
CSRP2BP	242	167	996	1057	563.771	1.90734	0.359586	5.30425	1.13135e-07	4.38079e-07
CSTF1	253	209	1720	1710	878.494	2.48531	0.312698	7.94794	1.89637e-15	1.83328e-14
CSTF2T	185	182	1283	1552	716.536	2.54185	0.284027	8.94932	3.57694e-19	5.35516e-18
CTBP1-AS2	98	121	538	979	384.457	2.37509	0.368562	6.44422	1.16193e-10	6.43967e-10
CTC1	88	103	274	373	193.238	1.35547	0.367106	3.69232	0.000222221	0.000557329
CTDNEP1	961	1296	4409	5734	2819.75	1.77336	0.248947	7.12347	1.05243e-12	7.28072e-12
CTDP1	69	81	261	329	169.699	1.57512	0.378611	4.16026	3.17879e-05	8.9833e-05
CTDSP2	1270	2029	4289	6273	3188.29	1.28761	0.290531	4.43191	9.34038e-06	2.83628e-05
CTGF	20	10	198	47	64.5089	2.6649	0.869949	3.06328	0.00218923	0.00467397
CTIF	200	223	460	725	373.599	1.07112	0.332501	3.22141	0.0012756	0.00283527
CTNS	51	88	303	483	206.711	2.1052	0.416001	5.06057	4.18e-07	1.50872e-06
CTSC	1444	1524	4118	4775	2768.58	1.18068	0.239288	4.93415	8.05025e-07	2.80623e-06
CTSH	4	11	34	58	23.7215	2.23388	0.924976	2.41506	0.0157325	0.0288503
CTTNBP2NL	481	504	2341	2538	1337.98	1.90935	0.25583	7.46336	8.43464e-14	6.67759e-13
CTXN1	64	93	256	284	161.098	1.39853	0.39192	3.56841	0.000359155	0.0008711
CUL1	777	717	2514	2511	1520.58	1.34792	0.278063	4.84751	1.25019e-06	4.23934e-06
CX3CL1	367	274	954	781	565.337	1.03344	0.369631	2.79586	0.00517619	0.0103616
CXCR4	92	63	936	835	431.395	3.10559	0.388429	7.99525	1.29306e-15	1.27679e-14
CXorf40A	72	124	381	569	258.167	1.88664	0.386381	4.88283	1.04571e-06	3.58315e-06
CXorf40B	137	232	594	826	408.049	1.55749	0.344637	4.51923	6.20662e-06	1.93141e-05
CXXC4	159	258	444	783	378.019	1.15641	0.37704	3.06707	0.0021617	0.00461896
CXXC5	437	548	1913	2684	1265.28	1.81964	0.266635	6.82444	8.82688e-12	5.5309e-11
CYB561D1	142	159	379	539	282.542	1.19937	0.336056	3.56897	0.000358386	0.000869503
CYB561D2	72	68	321	366	188.658	1.88903	0.378837	4.9864	6.15153e-07	2.17235e-06
CYB5D2	100	207	521	886	385.026	1.80953	0.410918	4.40363	1.06457e-05	3.19737e-05
CYB5RL	46	89	222	317	153.161	1.6145	0.447513	3.60773	0.000308893	0.00075727
CYHR1	93	152	369	692	293.931	1.71072	0.406767	4.20565	2.60337e-05	7.44431e-05
CYP1A1	26	25	130	149	74.9142	2.0473	0.523896	3.90784	9.31259e-05	0.00024615
CYP1B1	20	48	88	195	78.5314	1.66245	0.629538	2.64075	0.00827225	0.0159626
CYP2R1	40	49	248	239	131.196	2.06717	0.428695	4.822	1.42127e-06	4.78639e-06
CYP2U1	241	353	1000	1571	716.528	1.71346	0.316351	5.41634	6.08304e-08	2.43912e-07
CYS1	21	43	85	234	84.6602	1.90578	0.640545	2.97525	0.0029275	0.00612271
DACT1	15	71	186	638	194.905	2.87414	0.705576	4.07347	4.63184e-05	0.000127527
DACT3	59	91	428	651	272.92	2.44914	0.374765	6.53513	6.35531e-11	3.61024e-10
DAG1	1413	1392	8360	10203	4805.47	2.31713	0.246118	9.4147	4.74428e-21	8.92539e-20
DAGLB	75	66	493	507	257.559	2.42263	0.365612	6.62624	3.4435e-11	2.01149e-10
DAPK1	184	173	873	927	492.549	1.93076	0.306564	6.29806	3.01401e-10	1.59011e-09
DAPK3	143	178	378	571	294.04	1.1569	0.341755	3.38518	0.000711303	0.00165216
DAXX	363	454	1065	1250	731.542	1.10906	0.265555	4.17638	2.96183e-05	8.40953e-05
DBNDD1	121	125	1242	1295	620.543	2.96952	0.293855	10.1054	5.22815e-24	1.36489e-22
DBNDD2	207	110	662	333	314.509	1.25361	0.539401	2.32408	0.0201214	0.0360229
DBR1	241	217	835	754	478.132	1.39721	0.330441	4.22831	2.35449e-05	6.76221e-05
DCBLD1	153	102	542	370	275.093	1.43955	0.455186	3.16255	0.00156394	0.0034233
DCHS1	849	764	4954	6270	2880.23	2.38257	0.26904	8.85583	8.30619e-19	1.19563e-17
DCHS2	155	210	1136	1709	711.809	2.55976	0.304901	8.39541	4.64278e-17	5.48533e-16
DCLK2	500	1091	1521	3383	1476.34	1.2285	0.427925	2.87083	0.00409399	0.00835664
DCLRE1A	224	215	777	798	467.634	1.44238	0.307144	4.69611	2.65167e-06	8.62632e-06
DCLRE1B	316	254	2491	2384	1225.3	2.68969	0.314446	8.55375	1.19154e-17	1.48141e-16
DCP1B	69	95	409	548	251.939	2.14853	0.352981	6.08682	1.15175e-09	5.68805e-09
DCTN5	698	898	2892	2903	1710.72	1.4769	0.25521	5.78701	7.1649e-09	3.22297e-08
DCUN1D2	61	95	338	450	213.193	1.94668	0.378106	5.1485	2.6258e-07	9.719e-07
DCUN1D3	93	113	405	576	268.789	1.84638	0.344824	5.35456	8.5764e-08	3.37083e-07
DDI2	65	52	410	457	221.354	2.47751	0.388811	6.37202	1.86557e-10	1.00899e-09
DDIAS	487	273	1316	1077	746.235	1.23603	0.420922	2.93648	0.00331957	0.00688033
DDIT4	680	2014	4656	13253	4489.51	2.34127	0.514273	4.55259	5.29904e-06	1.66317e-05
DDX10	162	124	456	451	279.844	1.25448	0.377928	3.31936	0.00090225	0.0020582
DDX11L2	8	7	35	45	21.5307	2.00146	0.896028	2.2337	0.0255027	0.0447731
DDX19A	163	215	486	538	328.553	1.0499	0.31353	3.34866	0.000812033	0.00186804
DDX20	286	186	1798	1482	855.085	2.38651	0.384221	6.21131	5.25443e-10	2.69947e-09
DDX23	706	713	4874	5947	2738.99	2.52331	0.247856	10.1805	2.42209e-24	6.55216e-23
DDX24	595	750	2055	1941	1251.2	1.18957	0.269106	4.42045	9.84937e-06	2.97816e-05
DDX28	74	56	539	523	268.58	2.62246	0.38996	6.72496	1.75642e-11	1.062e-10
DEDD	315	417	1847	838	806.857	1.53344	0.453107	3.38427	0.000713677	0.00165694
DEDD2	61	102	714	1002	413.739	3.00619	0.349732	8.59571	8.27518e-18	1.05132e-16
DEGS1	715	799	7596	8201	3852.94	2.98794	0.236663	12.6253	1.53108e-36	1.76637e-34
DENND2A	522	499	1480	1607	961.235	1.19189	0.274885	4.33596	1.45123e-05	4.28407e-05
DENND5A	1133	1564	4307	6482	3069.86	1.59912	0.273184	5.85364	4.80917e-09	2.20438e-08
DENND5B	298	341	1166	1344	724.195	1.57638	0.266333	5.91883	3.24236e-09	1.51632e-08
DERL2	259	547	3102	3248	1600.93	2.61888	0.347932	7.52698	5.19254e-14	4.2017e-13
DET1	48	75	337	532	220.15	2.42174	0.400486	6.047	1.47566e-09	7.19262e-09
DEXI	78	170	827	1424	548.036	2.79643	0.4083	6.84897	7.43861e-12	4.70422e-11
DFNB31	46	68	154	180	104.239	1.16521	0.451426	2.58117	0.00984674	0.0187267
DGCR14	77	89	665	741	351.403	2.68739	0.319267	8.41737	3.85017e-17	4.57992e-16
DGCR2	393	423	1652	2273	1075.28	1.85582	0.269567	6.88443	5.80174e-12	3.72308e-11
DGCR5	8	14	72	88	40.6503	2.47881	0.702183	3.53015	0.000415321	0.000997152
DGKG	111	99	741	685	371.059	2.36544	0.346936	6.8181	9.2255e-12	5.77376e-11
DGKI	22	44	121	204	87.6152	1.90888	0.549165	3.47596	0.000509027	0.00120881
DGKQ	53	69	170	219	118.241	1.2762	0.42752	2.98513	0.00283457	0.00594418
DGKZ	335	344	1030	1149	665.501	1.28059	0.276773	4.62684	3.71285e-06	1.18936e-05
DHCR24	4255	2995	13152	10283	7241.92	1.28783	0.353901	3.63895	0.000273751	0.000676829
DHODH	64	49	213	173	117.193	1.37288	0.486628	2.82122	0.00478416	0.00963217
DHRS13	357	294	2696	2064	1232.11	2.47635	0.345387	7.1698	7.51084e-13	5.29165e-12
DHRS3	68	160	214	517	216.938	1.28389	0.526494	2.43856	0.0147457	0.0271709
DHRS4-AS1	124	187	501	888	382.93	1.75391	0.370803	4.73002	2.24496e-06	7.38901e-06
DHX30	579	471	1798	1716	1067.69	1.33612	0.314125	4.25347	2.10486e-05	6.0876e-05
DHX32	319	360	993	1101	646.468	1.22865	0.271303	4.52868	5.93527e-06	1.85375e-05
DHX33	478	374	1506	720	742.662	1.01142	0.462364	2.1875	0.0287058	0.0498004
DHX34	90	82	360	288	191.351	1.52358	0.413661	3.68315	0.000230368	0.000576196
DIDO1	374	333	1194	1333	749.95	1.4281	0.293865	4.8597	1.17563e-06	4.0021e-06
DIRAS1	583	703	4111	5196	2369.21	2.45592	0.241339	10.1762	2.53227e-24	6.8267e-23
DISP1	87	84	624	791	353.651	2.63853	0.329667	8.00362	1.20817e-15	1.199e-14
DISP2	15	8	52	60	30.9444	1.85389	0.801851	2.31201	0.0207769	0.0371033
DIXDC1	551	473	1528	1551	963.343	1.18141	0.29927	3.94763	7.8928e-05	0.000210573
DKFZP586I1420	32	64	107	245	100.933	1.47074	0.572686	2.56814	0.0102247	0.0193872
DLG5	557	810	1461	2423	1213.28	1.10339	0.310967	3.54826	0.000387788	0.000936204
DLG5-AS1	4	8	34	35	18.313	2.1539	0.984454	2.18791	0.028676	0.0497541
DLX1	117	76	1070	820	470.837	2.8871	0.414846	6.95943	3.41643e-12	2.24754e-11
DMRTA2	63	67	171	192	115.621	1.08188	0.426447	2.53697	0.0111818	0.0210539
DMWD	144	149	926	1279	556.946	2.49987	0.301782	8.28369	1.19414e-16	1.32692e-15
DNAAF2	137	132	1080	1038	537.872	2.58072	0.31307	8.24328	1.6756e-16	1.82444e-15
DNAAF5	533	412	1440	1209	852.485	1.08435	0.3468	3.12674	0.00176757	0.00383595
DNAH10	38	57	99	202	90.4444	1.25156	0.537675	2.32772	0.0199269	0.0357154
DNAJB1	1195	1118	6635	7271	3674.09	2.18154	0.257681	8.46603	2.539e-17	3.06203e-16
DNAJB4	74	83	220	327	161.794	1.3895	0.398179	3.48964	0.000483664	0.00115102
DNAJB9	132	239	601	1064	457.784	1.77065	0.385925	4.58806	4.47378e-06	1.41691e-05
DNAJC14	606	618	2200	2788	1423.92	1.61785	0.25802	6.27027	3.60426e-10	1.88189e-09
DNAJC16	242	259	638	832	459.133	1.14548	0.295405	3.87766	0.000105465	0.000276621
DNAJC22	189	199	667	589	384.918	1.30686	0.329208	3.96969	7.19661e-05	0.00019305
DNAJC28	33	50	101	170	81.0961	1.30439	0.525804	2.48075	0.0131105	0.0243841
DNAJC30	56	73	1195	1602	637.444	4.03878	0.309872	13.0337	7.87246e-39	1.22279e-36
DNAJC5	448	492	1906	1957	1106.3	1.64545	0.261181	6.30001	2.97619e-10	1.57174e-09
DNASE1	9	30	64	122	50.126	1.8773	0.741348	2.53229	0.0113321	0.0213114
DNASE2	338	581	993	1560	802.633	1.0828	0.33644	3.2184	0.00128908	0.002862
DNHD1	27	40	101	155	73.5975	1.53428	0.534044	2.87294	0.00406668	0.00830486
DNMBP	564	389	1648	1450	953.032	1.2893	0.361081	3.57066	0.000356078	0.000864304
DOK1	128	118	706	594	354.861	2.00988	0.35814	5.61199	2.00011e-08	8.5184e-08
DOLK	108	118	805	1043	461.985	2.62593	0.303832	8.64268	5.49105e-18	7.17954e-17
DOPEY1	172	288	618	763	426.553	1.20521	0.331232	3.63858	0.000274149	0.000677705
DOPEY2	44	62	193	275	130.236	1.74415	0.431327	4.0437	5.26152e-05	0.000143796
DOT1L	610	454	2016	1727	1125.95	1.4088	0.345162	4.08155	4.47359e-05	0.000123488
DPH1	212	83	537	404	294.025	1.24267	0.543959	2.28449	0.022343	0.0396473
DPH7	59	51	288	281	155.384	1.96906	0.419862	4.68979	2.73488e-06	8.88594e-06
DPM2	110	120	412	378	237.754	1.39229	0.357755	3.89173	9.95307e-05	0.000261931
DPY19L2P2	10	7	47	58	27.5641	2.20649	0.824791	2.67522	0.0074681	0.0145342
DRAXIN	310	219	1139	906	601.558	1.54641	0.382639	4.04144	5.31232e-05	0.000145083
DSE	130	165	919	1231	545.54	2.46548	0.295689	8.3381	7.54962e-17	8.65889e-16
DSEL	725	663	5206	4585	2535.69	2.42272	0.292336	8.28745	1.15705e-16	1.28752e-15
DSN1	257	211	783	546	427.58	1.1163	0.394743	2.82791	0.00468529	0.00944765
DSTYK	413	598	1306	1849	961.48	1.24656	0.28777	4.33178	1.47911e-05	4.36228e-05
DTX1	37	84	190	339	146.006	1.74194	0.506382	3.43998	0.000581766	0.00136932
DTX2	59	64	207	246	132.85	1.47947	0.409411	3.61366	0.000301908	0.000741189
DTX2P1-UPK3BP1-PMS2P11	9	3	41	44	21.9896	2.38471	0.990225	2.40825	0.0160292	0.0293464
DTX3L	680	703	2648	2993	1614.99	1.62601	0.250668	6.48671	8.77311e-11	4.91783e-10
DUSP1	157	159	704	864	428.382	1.90406	0.303788	6.26771	3.66393e-10	1.91178e-09
DUSP10	31	23	127	198	85.0784	2.15747	0.540607	3.99082	6.58446e-05	0.00017757
DUSP14	137	147	797	890	445.982	2.17165	0.298391	7.27787	3.39144e-13	2.47726e-12
DUSP16	489	595	2921	3925	1778.46	2.25663	0.252978	8.92024	4.65274e-19	6.8675e-18
DUSP18	45	55	211	308	139.539	1.96949	0.422263	4.66413	3.09925e-06	1.00159e-05
DUSP3	503	708	1443	1909	1062.3	1.07558	0.272457	3.94771	7.8902e-05	0.000210571
DUSP5	724	662	3967	4117	2151.7	2.13963	0.271323	7.88592	3.12235e-15	2.94232e-14
DUSP5P1	16	10	60	106	42.8884	2.23044	0.723185	3.08419	0.00204105	0.00438266
DUSP6	2659	1632	23823	15427	9915.43	2.79083	0.410867	6.79253	1.10183e-11	6.84936e-11
DUSP8	20	30	75	124	56.5023	1.58992	0.599969	2.65001	0.00804899	0.0155624
DUXAP10	42	49	210	313	137.804	2.11341	0.428776	4.92895	8.26734e-07	2.87871e-06
DUXAP8	59	82	143	261	125.645	1.10809	0.464369	2.38623	0.0170222	0.0309747
DYNLL1	1810	1806	14495	12701	6971.95	2.52027	0.27424	9.19002	3.92756e-20	6.6692e-19
DYRK1A	678	774	2396	7387	2456.8	2.3059	0.441763	5.21977	1.79144e-07	6.78765e-07
DYRK2	377	473	2155	2837	1314.25	2.15457	0.257916	8.35377	6.61183e-17	7.64478e-16
DYRK3	163	157	1570	1754	810.769	2.97249	0.28443	10.4507	1.45471e-25	4.52865e-24
DYX1C1-CCPG1	0	0	58	1	13.7484	7.03151	2.31324	3.03968	0.00236826	0.00503087
E2F2	145	74	601	360	277.03	1.72762	0.523688	3.29894	0.000970499	0.00220236
E2F3	648	559	3357	3101	1754.54	2.01811	0.298661	6.75719	1.40696e-11	8.61306e-11
E2F4	123	160	393	348	241.827	1.01165	0.360151	2.80896	0.00497015	0.00997335
EARS2	319	241	1031	888	581.284	1.37198	0.359057	3.82108	0.00013287	0.000344357
EBAG9	112	149	467	595	302.431	1.6297	0.326028	4.99865	5.77342e-07	2.04897e-06
EBF2	66	55	151	180	106.313	1.03701	0.4601	2.25388	0.0242035	0.0426545
EBLN3	420	557	1150	1670	880.477	1.12779	0.284093	3.9698	7.19332e-05	0.000193048
ECE1	1125	1012	2853	3184	1920.21	1.08867	0.270919	4.01842	5.85889e-05	0.000159179
EEF2KMT	104	82	553	498	282.949	2.09531	0.384616	5.44781	5.09925e-08	2.06417e-07
EEFSEC	106	127	592	718	348.696	2.09346	0.312396	6.70131	2.0656e-11	1.23842e-10
EEPD1	104	165	682	1185	472.893	2.3931	0.3648	6.56003	5.37976e-11	3.07387e-10
EFCC1	41	50	120	219	97.8534	1.48013	0.499984	2.96036	0.0030728	0.00640609
EFNA4	46	41	225	199	117.544	1.88968	0.463552	4.07651	4.57158e-05	0.000125971
EFNB2	822	734	4104	4345	2278.76	2.03394	0.273466	7.43762	1.02517e-13	8.02637e-13
EGFR-AS1	55	55	131	213	104.865	1.2236	0.471919	2.59282	0.00951924	0.0181567
EGLN2	0	0	1560	2081	782.397	12.8643	1.47339	8.7311	2.52207e-18	3.43799e-17
EGR1	378	252	2166	1923	1075.45	2.28505	0.364782	6.26415	3.74859e-10	1.9527e-09
EGR2	78	130	505	793	335.561	2.24691	0.372053	6.03922	1.54858e-09	7.52991e-09
EHD1	229	192	868	942	513.319	1.69328	0.321291	5.27024	1.36243e-07	5.23678e-07
EHD2	88	107	223	344	176.551	1.13078	0.390898	2.89277	0.00381862	0.00782885
EHD3	62	87	197	330	154.361	1.41634	0.427604	3.31228	0.000925396	0.0021061
EID2B	12	20	61	106	44.5118	1.98227	0.68009	2.91472	0.00356011	0.00733914
EIF2AK3	239	261	1339	1254	707.236	1.98578	0.290667	6.8318	8.38562e-12	5.27336e-11
EIF2B1	323	320	2303	2552	1234.65	2.51353	0.265172	9.47888	2.57016e-21	4.98465e-20
EIF3J-AS1	31	48	142	242	103.991	1.87822	0.496259	3.78476	0.000153855	0.000395088
ELAC1	94	105	762	992	433.946	2.73504	0.308964	8.85229	8.57399e-19	1.23251e-17
ELF1	208	245	784	1095	531.86	1.64643	0.294755	5.58576	2.32675e-08	9.83477e-08
ELF2	358	494	1238	1047	740.138	1.05267	0.310638	3.38874	0.000702156	0.00163309
ELFN1	22	51	109	311	108.145	2.11692	0.628924	3.36593	0.00076285	0.00176198
ELK4	1273	1434	3040	4165	2317.66	1.00463	0.249892	4.02026	5.81329e-05	0.00015805
ELL	75	54	202	200	124.767	1.22707	0.466193	2.6321	0.00848579	0.0163465
ELMO2	343	331	1030	1273	689.469	1.36225	0.284228	4.79282	1.6445e-06	5.49568e-06
ELOF1	254	317	952	1192	623.748	1.5116	0.276049	5.47582	4.35488e-08	1.78077e-07
ELOVL1	460	411	1206	1194	771.954	1.0591	0.300394	3.52571	0.000422354	0.0010128
EMC3-AS1	28	16	149	174	82.6278	2.44847	0.56907	4.30257	1.68825e-05	4.93639e-05
EMC6	126	136	280	449	230.342	1.05899	0.372145	2.84565	0.00443208	0.00897746
EME1	95	79	351	324	197.24	1.5539	0.400964	3.87542	0.000106443	0.000278952
EMILIN1	524	569	2388	3788	1630.44	2.08098	0.286436	7.2651	3.72772e-13	2.70777e-12
EMILIN2	35	18	155	103	72.4599	1.87662	0.648961	2.89174	0.00383121	0.0078526
EMILIN3	148	167	1345	1453	695.736	2.75643	0.278592	9.89416	4.41305e-23	1.03654e-21
EN1	14	18	49	89	38.3876	1.69412	0.706393	2.39826	0.0164731	0.0300644
EN2	57	67	301	346	175.063	1.98759	0.378365	5.25312	1.49545e-07	5.72981e-07
ENC1	2105	1605	15573	12140	7149.55	2.5011	0.33899	7.37809	1.60572e-13	1.22418e-12
ENDOD1	2900	3225	19049	23708	10957	2.40003	0.22881	10.4892	9.68757e-26	3.09568e-24
ENG	438	336	3180	3117	1592.79	2.61334	0.317018	8.24351	1.67227e-16	1.82208e-15
ENTPD4	564	723	1778	2383	1258.59	1.29377	0.260221	4.9718	6.63325e-07	2.33511e-06
ENTPD6	585	473	2757	2223	1395.92	1.8368	0.335674	5.47197	4.45062e-08	1.81802e-07
EP300	662	636	1540	2204	1174.52	1.10938	0.283941	3.90708	9.3418e-05	0.000246839
EP400NL	0	6	18	54	16.6284	3.21867	1.3855	2.32311	0.0201731	0.0361053
EPC2	419	506	1272	1892	939.854	1.36627	0.282215	4.84123	1.29038e-06	4.36807e-06
EPDR1	546	554	1522	1793	1030.29	1.18616	0.262409	4.52026	6.17635e-06	1.92314e-05
EPHA2	892	427	4064	2509	1841.6	1.90441	0.475526	4.00486	6.20552e-05	0.000168073
EPHA4	169	251	738	1086	508.811	1.7222	0.321018	5.3648	8.10375e-08	3.19708e-07
EPHA7	88	140	388	538	262.733	1.63162	0.363653	4.48676	7.2316e-06	2.23222e-05
EPHB2	601	508	3517	2449	1632.99	2.0396	0.355626	5.73523	9.73827e-09	4.3004e-08
EPHB3	820	670	3010	2585	1652.25	1.5079	0.320362	4.70687	2.51545e-06	8.2087e-06
EPM2A	13	20	271	149	102.51	3.32249	0.601003	5.52823	3.23475e-08	1.34232e-07
EPM2AIP1	257	382	967	1694	746.101	1.65309	0.338037	4.89027	1.00698e-06	3.45797e-06
EPN2	1136	1205	5821	5930	3219.19	1.93241	0.246733	7.83198	4.80239e-15	4.44016e-14
EPOR	64	127	718	1286	479.22	2.99819	0.404187	7.41783	1.19056e-13	9.2383e-13
EPS8L1	43	69	141	171	98.7292	1.09459	0.467953	2.33911	0.0193297	0.0347284
ERBB2	1009	964	2953	2867	1831.36	1.16201	0.272829	4.25911	2.05239e-05	5.94351e-05
ERC1	519	649	2293	3305	1530.71	1.85644	0.267035	6.95206	3.59996e-12	2.36035e-11
ERCC4	155	174	497	711	352.621	1.46685	0.322052	4.55471	5.24578e-06	1.64777e-05
ERCC6-PGBD3	5	7	73	86	37.7137	3.33633	0.769361	4.3365	1.44768e-05	4.27519e-05
ERCC6L	242	265	1329	1423	740.827	2.04464	0.272484	7.50369	6.20481e-14	4.99761e-13
ERI2	174	161	483	469	303.205	1.10711	0.342985	3.22788	0.00124713	0.00277763
ERICH1	64	64	228	240	138.098	1.47122	0.410715	3.5821	0.000340845	0.000830543
ERMAP	47	91	249	416	180.19	1.87798	0.450723	4.16658	3.09197e-05	8.75529e-05
ERRFI1	751	842	3470	5057	2280.1	2.00909	0.26233	7.65864	1.87913e-14	1.60411e-13
ETS2	95	78	346	484	227.949	1.83839	0.38627	4.75933	1.94237e-06	6.43356e-06
ETV3	120	91	452	558	278.728	1.83717	0.375333	4.89478	9.84182e-07	3.38562e-06
EVA1B	24	52	283	446	176.788	2.87618	0.468961	6.13309	8.61896e-10	4.32741e-09
EVA1C	96	80	790	637	363.226	2.62512	0.380337	6.9021	5.12399e-12	3.30709e-11
EVC	188	237	791	1144	535.044	1.78259	0.301929	5.90401	3.54771e-09	1.65125e-08
EVI5L	106	198	273	539	256.888	1.0186	0.441084	2.30932	0.020926	0.0373399
EXOC3	214	285	572	916	458.755	1.16993	0.327913	3.5678	0.00035999	0.000872988
EXOC3-AS1	16	11	93	180	65.7238	2.89441	0.64517	4.48627	7.24825e-06	2.23692e-05
EXOC8	224	244	1284	1678	770.447	2.25537	0.27544	8.18824	2.65084e-16	2.81787e-15
EXOG	147	136	621	522	331.156	1.622	0.360079	4.50456	6.65117e-06	2.06198e-05
EXOSC2	331	240	1109	902	605.767	1.41217	0.373939	3.77648	0.000159063	0.000407767
EXOSC4	58	59	373	392	199.327	2.3112	0.375605	6.15329	7.58914e-10	3.8339e-09
EXOSC6	89	71	869	859	421.74	3.02674	0.352002	8.59865	8.06558e-18	1.02552e-16
EXT1	208	207	1047	1206	605.601	2.03605	0.286633	7.10333	1.21787e-12	8.36256e-12
EXT2	805	862	4761	5545	2701.65	2.22636	0.239392	9.30007	1.40356e-20	2.48834e-19
EXTL2	750	802	3388	3828	2003.25	1.81684	0.243607	7.45807	8.77969e-14	6.92228e-13
EXTL3	3789	4005	20184	26849	12333.3	2.18332	0.239884	9.10156	8.90417e-20	1.44474e-18
F2R	2295	1898	17083	14881	8188.67	2.52915	0.304458	8.30705	9.81093e-17	1.10664e-15
F2RL2	10	22	73	76	41.1951	1.85497	0.700565	2.64782	0.00810133	0.0156539
FAAP100	187	182	942	1154	557.558	2.09699	0.294641	7.1171	1.10222e-12	7.59832e-12
FAAP24	63	73	415	469	229.832	2.30484	0.35246	6.5393	6.18066e-11	3.51357e-10
FADD	115	108	2299	2697	1142.73	4.07828	0.283497	14.3856	6.37001e-47	2.1265e-44
FAF2	730	608	2333	1919	1316.19	1.27051	0.327677	3.87733	0.000105607	0.000276854
FAHD2CP	12	35	154	273	103.722	2.80307	0.59264	4.7298	2.24744e-06	7.39392e-06
FAM104A	372	411	2358	2807	1337.8	2.32063	0.25082	9.25219	2.19944e-20	3.81739e-19
FAM105A	69	65	252	212	139.89	1.40108	0.436304	3.21125	0.00132161	0.00293089
FAM109A	64	71	236	299	153.657	1.58299	0.3922	4.03618	5.43289e-05	0.000148118
FAM110A	41	33	576	676	291.696	3.66874	0.378702	9.68767	3.40202e-22	7.30202e-21
FAM110B	101	114	819	1028	459.024	2.70039	0.301728	8.94976	3.56248e-19	5.33862e-18
FAM111A	530	519	1976	1924	1148.5	1.4973	0.277992	5.3861	7.20014e-08	2.86145e-07
FAM111B	221	145	736	528	384.496	1.38531	0.430862	3.21521	0.00130347	0.00289148
FAM117B	197	178	996	1170	575.43	2.11937	0.302729	7.00089	2.54339e-12	1.69523e-11
FAM120B	191	263	655	881	458.21	1.36272	0.304539	4.47471	7.65163e-06	2.35216e-05
FAM122A	84	102	506	827	337.123	2.42877	0.355758	6.82704	8.6683e-12	5.44458e-11
FAM127A	322	514	2243	3730	1507.94	2.4384	0.321902	7.57499	3.59155e-14	2.95653e-13
FAM127B	92	149	537	1007	395.349	2.27492	0.390872	5.82012	5.88053e-09	2.66972e-08
FAM127C	128	188	746	1427	549.928	2.37119	0.369854	6.41117	1.44412e-10	7.91137e-10
FAM131A	281	334	1183	1310	714.234	1.62597	0.267907	6.06917	1.28575e-09	6.32593e-09
FAM132B	95	58	305	187	153.456	1.28732	0.534386	2.40897	0.0159976	0.0292987
FAM134B	155	368	786	626	454.037	1.09408	0.431022	2.53833	0.0111382	0.0209794
FAM135A	253	365	802	1182	599.008	1.28497	0.309111	4.15698	3.22481e-05	9.11005e-05
FAM155A	50	70	425	681	269.94	2.79917	0.380732	7.35207	1.95157e-13	1.47213e-12
FAM156A	39	41	561	649	284.252	3.51839	0.357846	9.83214	8.18609e-23	1.88052e-21
FAM160A2	88	81	346	443	218.334	1.8096	0.36803	4.91699	8.78855e-07	3.04869e-06
FAM160B1	92	195	363	588	282.631	1.34537	0.425677	3.16053	0.0015748	0.00344515
FAM167A	46	81	192	280	136.619	1.50554	0.44797	3.3608	0.000777165	0.00179319
FAM171A1	392	420	2154	2697	1276.61	2.17328	0.256018	8.48878	2.08819e-17	2.54377e-16
FAM171A2	23	39	133	163	81.1779	1.87241	0.51736	3.61916	0.000295562	0.000726519
FAM171B	705	1406	1690	4605	1907.53	1.16682	0.451211	2.58598	0.00971029	0.0184874
FAM175B	139	125	544	668	337.131	1.78583	0.33299	5.363	8.18493e-08	3.22586e-07
FAM179B	224	277	620	826	452.881	1.12835	0.295866	3.81372	0.00013689	0.000354014
FAM181A	26	95	224	734	232.778	2.59261	0.646087	4.01279	6.00041e-05	0.000162827
FAM181A-AS1	2	15	77	281	78.992	4.00457	0.869722	4.60443	4.13597e-06	1.31523e-05
FAM181B	325	390	4337	5716	2364.32	3.41148	0.249439	13.6766	1.40057e-42	2.96958e-40
FAM188B	0	0	54	74	27.4778	8.03306	1.66136	4.83522	1.33e-06	4.4954e-06
FAM189A1	97	39	670	425	282.146	2.59108	0.557537	4.64737	3.362e-06	1.08183e-05
FAM196A	718	739	4029	4807	2323.17	2.19509	0.246141	8.91802	4.74695e-19	6.98683e-18
FAM198A	108	86	501	454	264.254	1.89635	0.386346	4.90843	9.18086e-07	3.17495e-06
FAM198B	12	36	65	175	63.5114	1.92711	0.730706	2.63732	0.00835635	0.0161149
FAM200A	82	116	432	522	261.632	1.87906	0.342925	5.47952	4.26477e-08	1.7462e-07
FAM208B	729	627	3262	3024	1759.83	1.8108	0.298497	6.06639	1.3082e-09	6.41828e-09
FAM20B	1909	2032	7638	8071	4530.31	1.59794	0.238975	6.68665	2.28337e-11	1.36066e-10
FAM20C	403	830	2383	6232	2151.34	2.39848	0.446372	5.37328	7.73161e-08	3.05641e-07
FAM210A	214	191	605	573	372.859	1.13989	0.337623	3.37623	0.000734868	0.00170261
FAM212B	1823	1212	8382	6617	4169.89	1.89679	0.366404	5.17677	2.25759e-07	8.4256e-07
FAM212B-AS1	298	210	1328	1047	667.947	1.82112	0.381341	4.77557	1.79199e-06	5.96064e-06
FAM214A	125	247	306	692	314.09	1.02163	0.463026	2.20643	0.027354	0.0476977
FAM220A	309	384	2513	3298	1446.04	2.66793	0.256849	10.3871	2.83718e-25	8.57713e-24
FAM222A	93	83	647	622	326.671	2.45029	0.351366	6.97362	3.08897e-12	2.04153e-11
FAM222B	180	224	995	1221	592.268	2.05918	0.28023	7.34819	2.00902e-13	1.51328e-12
FAM231D	0	0	120	187	65.5925	9.28854	1.55456	5.97504	2.3003e-09	1.09468e-08
FAM32A	473	664	1710	2900	1302.88	1.61317	0.311235	5.18314	2.18183e-07	8.16627e-07
FAM43A	42	48	153	183	98.114	1.50129	0.456211	3.29078	0.000999091	0.00226299
FAM43B	5	12	42	150	44.6427	3.07687	0.861307	3.57233	0.000353821	0.000859225
FAM45A	84	100	278	427	202.992	1.52785	0.378821	4.03317	5.50301e-05	0.000149952
FAM46A	252	315	1297	1736	812.462	2.0187	0.273854	7.37144	1.68792e-13	1.28374e-12
FAM53B	218	230	740	973	496.229	1.52634	0.29459	5.18125	2.20404e-07	8.24346e-07
FAM57A	212	173	1845	1730	889.555	2.81081	0.322006	8.72905	2.56829e-18	3.49796e-17
FAM58A	126	128	677	626	356.524	1.96716	0.333263	5.90272	3.57567e-09	1.66327e-08
FAM63A	43	107	208	252	140.637	1.25501	0.496149	2.5295	0.0114225	0.0214684
FAM66B	13	15	76	165	58.8624	2.67747	0.657321	4.0733	4.63514e-05	0.000127588
FAM69A	56	79	624	764	337.317	2.97088	0.334753	8.87483	7.00433e-19	1.01663e-17
FAM69B	144	232	1373	2228	873.797	2.86205	0.332386	8.61062	7.26672e-18	9.29216e-17
FAM69C	22	30	142	192	86.4305	2.28542	0.50392	4.53529	5.75238e-06	1.79934e-05
FAM78A	12	12	68	100	42.8391	2.39267	0.680498	3.51605	0.000438013	0.00104827
FAM78B	69	71	1191	1476	614.699	3.84626	0.303861	12.658	1.01092e-36	1.20162e-34
FAM83D	170	180	1741	1894	887.044	2.97841	0.272635	10.9245	8.79873e-28	3.62341e-26
FAM83G	13	12	153	162	75.4569	3.25542	0.569866	5.71261	1.11257e-08	4.87469e-08
FAM84A	447	893	2755	6355	2293.12	2.36317	0.415807	5.68333	1.321e-08	5.74776e-08
FAM86B1	19	21	134	142	71.2242	2.39241	0.541816	4.41555	1.00755e-05	3.04302e-05
FAM86C1	32	31	446	495	221.661	3.49951	0.389954	8.97418	2.85474e-19	4.33181e-18
FAM86C2P	12	21	155	246	94.8531	3.20538	0.544595	5.8858	3.96127e-09	1.83178e-08
FAM86DP	78	64	553	481	266.754	2.46573	0.390717	6.3108	2.77604e-10	1.47149e-09
FAM86EP	21	25	171	168	86.7596	2.49433	0.5078	4.91203	9.01377e-07	3.11992e-06
FAM86FP	23	26	129	144	73.0104	2.08204	0.525337	3.96324	7.39389e-05	0.000198071
FAM86HP	12	11	90	102	48.1167	2.65686	0.653871	4.06328	4.83885e-05	0.000132823
FAM86JP	16	14	130	165	72.1415	2.8857	0.565556	5.1024	3.35369e-07	1.22513e-06
FAM89A	74	77	500	395	239.278	2.18513	0.39207	5.57331	2.4995e-08	1.05111e-07
FAM89B	53	180	968	881	466.786	2.65699	0.492457	5.39537	6.83811e-08	2.7224e-07
FAN1	177	226	455	647	350.432	1.04879	0.320709	3.27022	0.00107463	0.00241873
FANCB	161	133	467	410	276.233	1.17629	0.378857	3.10482	0.00190392	0.00411014
FANCF	107	143	859	1010	474.231	2.51147	0.299299	8.39117	4.81321e-17	5.66112e-16
FANCM	170	150	768	685	409.034	1.78536	0.344438	5.18341	2.17868e-07	8.15639e-07
FAR2P2	7	7	35	52	22.6273	2.22052	0.889255	2.49706	0.0125229	0.0233715
FARS2	121	131	746	882	423.305	2.29027	0.301853	7.58735	3.26521e-14	2.70064e-13
FASTKD1	174	155	738	614	390.317	1.6454	0.35654	4.61491	3.93264e-06	1.25489e-05
FASTKD2	279	204	1696	1465	830.409	2.30388	0.35482	6.49307	8.41032e-11	4.7229e-10
FASTKD3	120	97	564	429	280.553	1.80039	0.406405	4.43004	9.4217e-06	2.85923e-05
FASTKD5	177	134	1052	960	528.572	2.28696	0.355819	6.42732	1.29875e-10	7.17007e-10
FAT1	3243	4118	21301	30350	13158.1	2.40793	0.247956	9.71113	2.70312e-22	5.84187e-21
FAT3	1193	905	5020	4574	2698.51	1.78471	0.321512	5.55099	2.8406e-08	1.18882e-07
FAT4	88	123	538	948	375.66	2.40684	0.368796	6.52621	6.74566e-11	3.8223e-10
FAXC	247	265	966	954	563.377	1.51421	0.291534	5.19392	2.05906e-07	7.73999e-07
FBLN7	66	103	172	357	159.388	1.23537	0.471094	2.62234	0.00873276	0.0167831
FBXL12	106	106	687	724	366.572	2.33547	0.321356	7.26756	3.6603e-13	2.66497e-12
FBXL14	86	94	761	1091	448.232	2.95217	0.321595	9.17977	4.32026e-20	7.27306e-19
FBXL18	206	244	582	776	419.717	1.19032	0.299848	3.96973	7.19533e-05	0.000193048
FBXL19	103	95	280	365	195.573	1.2892	0.376075	3.42804	0.000607952	0.00142732
FBXL3	389	485	1584	2369	1093.74	1.77072	0.281136	6.29844	3.00658e-10	1.58726e-09
FBXL4	182	208	876	1101	536.781	1.93978	0.285127	6.80323	1.023e-11	6.37698e-11
FBXL5	551	758	3017	4523	1983.03	2.12494	0.277838	7.64811	2.03955e-14	1.73163e-13
FBXL7	447	900	1746	3592	1504.27	1.59043	0.399506	3.98101	6.86243e-05	0.000184717
FBXO10	56	92	513	787	319.427	2.73967	0.373912	7.32706	2.35263e-13	1.75441e-12
FBXO17	85	85	309	368	194.749	1.58804	0.36732	4.32331	1.53703e-05	4.52288e-05
FBXO18	302	365	1117	1275	706.435	1.4485	0.26692	5.42671	5.74023e-08	2.30934e-07
FBXO30	231	283	1392	1731	818.737	2.20526	0.266928	8.26162	1.43706e-16	1.58117e-15
FBXO31	98	110	643	865	383.192	2.45169	0.317253	7.72787	1.09359e-14	9.63416e-14
FBXO33	110	170	506	750	347.576	1.77027	0.348458	5.08029	3.76867e-07	1.36836e-06
FBXO34	261	352	2046	2808	1215.26	2.58728	0.272458	9.49605	2.18006e-21	4.26498e-20
FBXO42	264	275	2241	2646	1208.96	2.77698	0.260149	10.6746	1.33883e-26	4.69938e-25
FBXO46	83	103	748	1150	458.483	2.94262	0.330578	8.90142	5.51346e-19	8.06209e-18
FBXO5	556	420	2533	2229	1321.9	1.88025	0.335659	5.60168	2.1229e-08	9.02175e-08
FBXW2	1071	1317	3197	4113	2250.61	1.21478	0.24217	5.01623	5.26959e-07	1.87994e-06
FBXW7	298	426	714	1249	621.874	1.03214	0.338387	3.05017	0.00228709	0.00487408
FDXACB1	50	52	488	443	232.117	2.80134	0.381508	7.34281	2.09157e-13	1.57093e-12
FEM1A	435	424	3907	4330	2028.46	2.85727	0.258124	11.0694	1.76672e-28	7.98845e-27
FEM1B	1324	1734	9690	13081	5756.57	2.49826	0.24516	10.1903	2.19025e-24	5.94551e-23
FEM1C	659	737	4663	6198	2731.88	2.55336	0.246122	10.3744	3.24292e-25	9.72243e-24
FEN1	855	572	5246	3748	2393.23	2.25353	0.384819	5.85607	4.7395e-09	2.17499e-08
FENDRR	113	80	531	494	279.267	1.99847	0.399936	4.99696	5.82408e-07	2.06415e-06
FEZF1	0	16	44	94	33.3645	2.77354	1.19665	2.31775	0.0204629	0.0365799
FGD5-AS1	1374	1768	8973	11839	5364.02	2.3296	0.240712	9.67796	3.74093e-22	7.95327e-21
FGF12	233	166	717	662	416.209	1.37784	0.375882	3.66561	0.000246745	0.000614318
FGF14-AS2	10	16	46	98	37.7308	2.05669	0.75231	2.73383	0.00626023	0.0123566
FHDC1	107	61	387	338	207.445	1.69105	0.470407	3.59487	0.000324548	0.000793418
FHOD3	104	67	240	270	160.098	1.15085	0.453236	2.53918	0.0111112	0.020931
FIBIN	40	56	210	309	138.221	2.03418	0.430504	4.7251	2.30003e-06	7.55284e-06
FICD	44	47	422	538	232.612	2.99389	0.368686	8.12044	4.64506e-16	4.79796e-15
FIGN	86	140	479	910	358.094	2.21461	0.399355	5.54547	2.93172e-08	1.225e-07
FIGNL1	305	233	1783	1675	908.584	2.27574	0.332894	6.83622	8.13124e-12	5.12366e-11
FIZ1	72	78	385	486	230.34	2.13319	0.353224	6.03921	1.54869e-09	7.52991e-09
FJX1	331	481	3906	6052	2356.91	3.2162	0.290417	11.0744	1.6696e-28	7.6151e-27
FKBP10	982	905	2530	2707	1676.56	1.06676	0.270242	3.94744	7.8991e-05	0.00021067
FKBPL	14	81	1012	1570	577.372	4.41868	0.581152	7.60331	2.8866e-14	2.40652e-13
FKRP	122	123	773	1041	459.757	2.47658	0.311374	7.95371	1.81005e-15	1.7509e-14
FLAD1	243	231	1601	1513	813.813	2.31913	0.298144	7.77853	7.33726e-15	6.58924e-14
FLJ10038	58	130	166	425	176.265	1.25039	0.546693	2.28718	0.0221853	0.0394076
FLJ32255	95	164	860	1686	612.058	2.89353	0.39064	7.40715	1.29041e-13	9.95826e-13
FLJ37453	30	26	168	246	104.776	2.46486	0.489552	5.03492	4.78037e-07	1.71516e-06
FLJ46906	34	53	131	204	96.0311	1.54722	0.492443	3.14193	0.00167839	0.00365444
FLRT2	514	453	2391	2474	1333.62	1.9246	0.285953	6.73048	1.69109e-11	1.02405e-10
FLRT3	1282	914	14850	10669	6248.81	3.13928	0.366385	8.56825	1.05068e-17	1.31565e-16
FLVCR1-AS1	44	38	170	213	106.102	1.80914	0.465149	3.88937	0.000100506	0.000264277
FLYWCH1	83	132	253	438	207.463	1.28315	0.413409	3.10383	0.00191032	0.00412282
FMN2	117	158	311	600	270.91	1.31311	0.399803	3.28439	0.00102205	0.00230866
FN3KRP	195	209	609	620	382.084	1.2107	0.308342	3.9265	8.61918e-05	0.000228901
FNDC5	34	34	334	171	131.825	2.53008	0.55327	4.57296	4.80878e-06	1.51749e-05
FNTB	177	157	973	1171	558.548	2.2696	0.308075	7.36701	1.74495e-13	1.3239e-12
FOSB	3	0	21	32	12.2617	3.66556	1.49942	2.44464	0.0144995	0.0267738
FOSL2	172	161	407	580	307.131	1.14848	0.343496	3.3435	0.000827272	0.00189959
FOXC1	121	140	476	626	311.181	1.67437	0.322376	5.19385	2.05989e-07	7.74125e-07
FOXD1	214	235	1343	1777	798.654	2.38992	0.275743	8.6672	4.42871e-18	5.8392e-17
FOXD2	33	20	250	214	116.853	2.72088	0.526512	5.16774	2.36943e-07	8.81374e-07
FOXD2-AS1	32	16	220	218	109.288	2.76527	0.554172	4.98991	6.04074e-07	2.13563e-06
FOXF1	144	98	609	496	312.215	1.78457	0.41616	4.28817	1.80148e-05	5.25084e-05
FOXF2	55	82	507	825	322.721	2.8785	0.37431	7.69015	1.46965e-14	1.27178e-13
FOXG1	479	736	2664	4830	1934.18	2.22003	0.33021	6.72311	1.77892e-11	1.07434e-10
FOXJ1	15	26	80	104	51.0536	1.78088	0.619499	2.87472	0.0040439	0.00826048
FOXK2	926	943	5722	7124	3302.04	2.3727	0.245504	9.66458	4.26367e-22	9.00363e-21
FOXL2	39	57	357	570	224.938	2.86825	0.401473	7.1443	9.0454e-13	6.2881e-12
FOXM1	2931	2577	13130	13708	7405.05	1.87716	0.269521	6.96481	3.28855e-12	2.16613e-11
FOXN2	389	376	1061	1146	697.266	1.12525	0.283774	3.9653	7.33047e-05	0.000196506
FOXO1	148	279	1063	2264	822.209	2.55966	0.408756	6.26207	3.79897e-10	1.97763e-09
FOXO3	475	746	1912	3381	1468.85	1.71381	0.331205	5.17446	2.28566e-07	8.52435e-07
FOXO3B	299	417	1292	565	617.43	1.03786	0.470721	2.20483	0.0274657	0.0478607
FOXO6	17	10	87	110	50.308	2.43834	0.67027	3.63785	0.000274928	0.000679416
FOXRED1	92	87	288	316	182.091	1.35029	0.378627	3.56627	0.000362098	0.000877695
FRAT2	50	87	423	627	263.094	2.54742	0.389917	6.53323	6.43654e-11	3.65506e-10
FREM2	11092	12417	49758	56683	29705.5	1.78057	0.223541	7.96527	1.64858e-15	1.60064e-14
FRMD4A	359	252	1494	1301	787.664	1.78412	0.363149	4.91292	8.97319e-07	3.10725e-06
FRMD4B	92	108	291	435	212.215	1.45058	0.369601	3.92471	8.68336e-05	0.000230528
FRMD6	969	894	3912	3353	2122.21	1.5694	0.297197	5.28067	1.28716e-07	4.96082e-07
FRMD8	225	194	1192	1238	647.743	2.12908	0.310201	6.86356	6.71639e-12	4.27679e-11
FRMPD3	157	206	769	1212	525.82	2.04158	0.32139	6.35233	2.12082e-10	1.14114e-09
FRS2	590	894	1800	2793	1399.08	1.23253	0.301059	4.09398	4.24023e-05	0.00011748
FRYL	845	888	2535	2926	1674.84	1.25349	0.247209	5.07057	3.96622e-07	1.4342e-06
FSTL3	27	42	214	265	122.613	2.40762	0.449719	5.35361	8.62144e-08	3.38599e-07
FTSJ1	186	216	506	584	349.847	1.04238	0.303823	3.43087	0.000601653	0.00141295
FTSJ2	455	436	2975	2702	1493.09	2.27709	0.287751	7.91342	2.50418e-15	2.38994e-14
FUCA1	49	85	141	261	122.87	1.18469	0.490035	2.41757	0.0156245	0.0286556
FURIN	703	875	1864	2430	1371.1	1.04492	0.252691	4.13516	3.54714e-05	9.94544e-05
FUT10	123	169	735	1075	470.11	2.23139	0.318816	6.99899	2.57817e-12	1.71623e-11
FUT11	106	131	1245	1730	705.556	3.24646	0.294206	11.0346	2.60088e-28	1.13988e-26
FUT8	345	423	1642	2140	1031.37	1.89975	0.261483	7.2653	3.72216e-13	2.70499e-12
FZD1	410	261	2319	2096	1158.21	2.30121	0.371739	6.1904	6.0013e-10	3.06113e-09
FZD2	85	109	708	1044	430.044	2.77015	0.326577	8.48237	2.20652e-17	2.67752e-16
FZD4	46	61	154	232	112.845	1.44725	0.451105	3.20823	0.00133553	0.00295924
FZD7	125	406	828	3282	998.064	2.55161	1.0358	2.46341	0.0137623	0.0255087
FZR1	376	425	2066	2835	1280.14	2.20579	0.263302	8.37743	5.40969e-17	6.32141e-16
GAB1	389	803	1092	2116	1011.57	1.03644	0.399725	2.59288	0.00951759	0.0181557
GAB3	42	41	161	151	91.715	1.51611	0.484344	3.13023	0.00174672	0.0037948
GABRD	0	0	20	6	5.87679	5.80467	2.35377	2.46612	0.0136587	0.0253255
GADD45B	52	69	167	274	128.278	1.45784	0.444891	3.27686	0.0010497	0.00236567
GAL3ST4	94	93	792	1034	446.237	2.87693	0.316024	9.10354	8.74363e-20	1.42163e-18
GALNS	85	73	366	411	213.547	1.88808	0.377032	5.00774	5.50722e-07	1.96026e-06
GALNT2	822	809	2629	3169	1717.72	1.42135	0.256346	5.54465	2.94538e-08	1.23005e-07
GALNT4	227	277	1453	1516	786.982	2.16978	0.271447	7.99339	1.31275e-15	1.2946e-14
GAS1	794	517	4624	3930	2251.16	2.29297	0.365176	6.27909	3.40565e-10	1.78413e-09
GAS2L1	122	154	561	536	316.945	1.6083	0.329871	4.87555	1.08506e-06	3.71228e-06
GATA2	66	75	232	286	151.782	1.47621	0.390899	3.77645	0.000159078	0.000407767
GATA2-AS1	12	28	62	110	47.6514	1.71717	0.69237	2.48013	0.0131335	0.0244153
GATA4	51	50	474	550	250.124	2.93773	0.361278	8.1315	4.24026e-16	4.40886e-15
GATS	42	61	156	289	123.524	1.7015	0.478256	3.55772	0.000374084	0.000904513
GBA2	343	424	992	1187	687.76	1.11116	0.267854	4.14837	3.34845e-05	9.43387e-05
GBAP1	126	123	357	358	226.631	1.12344	0.357441	3.14302	0.00167216	0.0036424
GCC1	217	276	899	1297	610.231	1.75163	0.295645	5.92477	3.12741e-09	1.46562e-08
GCNT2	287	270	1675	1777	907.999	2.2282	0.282815	7.87865	3.30938e-15	3.10738e-14
GDE1	585	760	1942	2095	1255.27	1.19884	0.254341	4.71353	2.43461e-06	7.96642e-06
GDF11	541	640	3499	4759	2108.92	2.4013	0.251651	9.54218	1.39865e-21	2.79195e-20
GDF15	76	99	391	502	241.713	1.95466	0.348015	5.6166	1.94748e-08	8.30778e-08
GDNF	49	44	187	179	106.368	1.57725	0.46541	3.38895	0.000701612	0.00163207
GEMIN4	348	197	3267	2484	1421.57	2.98579	0.41456	7.20232	5.91965e-13	4.21795e-12
GEMIN5	358	281	1070	868	608.961	1.20087	0.359544	3.34	0.000837796	0.00192151
GEMIN6	80	103	365	441	225.676	1.74493	0.34912	4.99809	5.79002e-07	2.05347e-06
GEMIN7	65	72	1244	1298	590.348	3.82055	0.305905	12.4893	8.53548e-36	9.36515e-34
GFOD2	99	107	816	1021	454.458	2.75238	0.304351	9.04345	1.51805e-19	2.37945e-18
GGA3	198	300	663	1382	572.606	1.62536	0.387052	4.19933	2.67707e-05	7.63557e-05
GGN	2	4	76	89	37.2999	4.3961	0.892811	4.92388	8.48447e-07	2.94647e-06
GHR	26	22	133	142	73.4204	2.11203	0.539656	3.91367	9.09048e-05	0.000240563
GID8	603	683	2752	3821	1776.51	1.94566	0.257265	7.56286	3.94294e-14	3.23222e-13
GIMAP2	16	30	207	352	131.895	3.20561	0.504228	6.35746	2.05113e-10	1.10516e-09
GINS3	129	89	439	348	235.769	1.44766	0.435742	3.32228	0.000892846	0.00203823
GJA1	940	896	7064	6825	3547.42	2.52091	0.267682	9.41754	4.6179e-21	8.70852e-20
GJB2	64	46	468	237	188.823	2.30095	0.536399	4.28962	1.78978e-05	5.21866e-05
GJC2	14	17	62	105	44.3752	2.01576	0.667409	3.02027	0.00252547	0.00533377
GLCCI1	410	404	1180	1337	777.288	1.22382	0.275397	4.44383	8.83712e-06	2.68762e-05
GLCE	302	439	948	1419	715.335	1.27743	0.305937	4.17548	2.97359e-05	8.4414e-05
GLI1	251	249	1167	1128	642.311	1.80279	0.296629	6.07759	1.21999e-09	6.01182e-09
GLI2	256	298	1856	2133	1019.55	2.45175	0.25766	9.51543	1.80968e-21	3.56707e-20
GLI3	538	618	1361	1927	1033.95	1.0999	0.270215	4.07049	4.6915e-05	0.000128981
GLIS2	99	113	294	410	211.375	1.32427	0.360252	3.67595	0.000236965	0.000591565
GLIS3	516	387	1235	2890	1130.44	1.73373	0.417198	4.15564	3.24377e-05	9.16032e-05
GLT8D1	445	535	3585	4548	2029.31	2.65305	0.244905	10.833	2.40217e-27	9.37564e-26
GLTSCR1	35	40	282	409	169.373	2.79472	0.412468	6.77561	1.23884e-11	7.65553e-11
GLTSCR1L	197	283	1027	1850	746.86	2.17499	0.342201	6.35589	2.07229e-10	1.1158e-09
GMEB1	134	131	706	756	392.676	2.06253	0.315425	6.53888	6.19806e-11	3.52219e-10
GMEB2	119	101	268	343	194.881	1.05546	0.385385	2.73872	0.00616782	0.0121957
GMPPB	93	73	307	261	172.111	1.37388	0.432121	3.17938	0.00147591	0.00324374
GNAO1	27	39	108	143	72.5592	1.53363	0.523493	2.9296	0.00339397	0.00701969
GNAZ	216	241	2409	2767	1248.71	3.10312	0.25647	12.0994	1.06424e-33	9.22537e-32
GNB1L	23	20	120	79	56.2746	1.82874	0.640392	2.85565	0.00429483	0.00872421
GOLGA2P7	74	123	313	474	223.558	1.60547	0.393399	4.08102	4.48384e-05	0.000123706
GOLGA5	382	497	1228	1788	894.867	1.37598	0.283139	4.85973	1.17545e-06	4.0021e-06
GOT1	233	259	1113	1132	627.558	1.79769	0.282494	6.36365	1.97018e-10	1.06227e-09
GOT2	594	536	2031	1718	1144.25	1.33578	0.312621	4.27285	1.92992e-05	5.60646e-05
GPATCH2	304	342	759	963	554.717	1.01109	0.280168	3.60886	0.000307547	0.000754207
GPATCH3	34	55	180	210	109.207	1.74968	0.459263	3.80975	0.000139105	0.000359329
GPBP1	1140	1383	5061	7135	3331.74	1.86823	0.250984	7.44362	9.79607e-14	7.69053e-13
GPER1	102	109	717	974	423.348	2.59337	0.314827	8.23746	1.75899e-16	1.90993e-15
GPR146	8	14	89	309	89.0139	3.74468	0.717508	5.219	1.79887e-07	6.81416e-07
GPR153	155	178	546	791	381.187	1.5963	0.319078	5.00286	5.64848e-07	2.00727e-06
GPR161	549	480	1616	1887	1052.61	1.35409	0.287151	4.71562	2.40974e-06	7.88835e-06
GPR162	237	379	2340	3911	1505.16	2.94416	0.324217	9.08082	1.07762e-19	1.72435e-18
GPR173	25	90	230	568	199.211	2.41317	0.608461	3.96603	7.30808e-05	0.000195939
GPR176	103	175	428	685	315.447	1.60735	0.378695	4.24444	2.19139e-05	6.32503e-05
GPR37	65	149	876	2143	694.365	3.41829	0.471686	7.24695	4.26268e-13	3.08209e-12
GPR37L1	18	28	59	143	55.4369	1.71569	0.668508	2.56645	0.0102744	0.0194764
GPR39	0	0	15	56	14.7525	7.13757	1.89867	3.75925	0.00017042	0.000434709
GPR85	26	50	93	157	74.4492	1.32616	0.565955	2.34323	0.0191177	0.0344049
GPRASP2	1	0	47	66	24.5453	6.40213	1.64321	3.89611	9.77519e-05	0.000257596
GPRC5A	19	10	70	56	36.1092	1.70597	0.773324	2.20603	0.0273821	0.0477256
GPRC5B	1291	2041	4485	7701	3530.57	1.47065	0.316356	4.64873	3.33984e-06	1.07491e-05
GPRC5C	10	17	141	193	79.2664	3.23687	0.567116	5.7076	1.1458e-08	5.01732e-08
GPRIN1	201	126	1364	1087	632.286	2.49612	0.404556	6.17001	6.8284e-10	3.46499e-09
GPX8	485	529	1966	2182	1186.69	1.63427	0.253304	6.45181	1.10521e-10	6.13612e-10
GRAMD4	149	218	393	723	340.446	1.19622	0.379828	3.14939	0.00163614	0.00356889
GRIA2	46	42	169	126	90.0629	1.3589	0.519989	2.61332	0.00896666	0.0171851
GRIK3	16	7	54	64	32.2618	1.91973	0.817075	2.34952	0.0187976	0.0339161
GRIN2D	0	0	14	39	11.1041	6.72744	1.96962	3.41561	0.000636398	0.00148983
GRPR	33	53	155	184	97.31	1.59586	0.475218	3.35816	0.000784637	0.0018091
GRWD1	383	228	2457	1726	1099.09	2.36807	0.420289	5.63438	1.75693e-08	7.53589e-08
GS1-124K5.11	113	69	138	1078	301.889	2.22971	0.736137	3.02893	0.00245419	0.00519863
GSG1L	226	215	1242	2078	833.984	2.48532	0.325817	7.62795	2.38508e-14	2.00977e-13
GSG2	201	164	3072	2805	1386.32	3.60655	0.317119	11.3729	5.70824e-30	3.08835e-28
GSPT2	126	175	1259	1683	717.141	2.89341	0.292106	9.90533	3.94658e-23	9.35375e-22
GTF2E1	176	223	903	918	508.413	1.80483	0.293697	6.14522	7.98547e-10	4.02002e-09
GTF2IRD2	61	141	192	530	207.25	1.43383	0.552864	2.59345	0.00950177	0.0181278
GTF3C4	487	391	4266	4611	2176.18	2.92409	0.295933	9.8809	5.03779e-23	1.17623e-21
GTPBP2	179	262	1573	1888	870.935	2.58555	0.281411	9.18779	4.00984e-20	6.78687e-19
GTSE1	338	355	1617	1513	879.548	1.78424	0.284702	6.26703	3.68e-10	1.91888e-09
GUCD1	525	553	2469	2851	1457.25	1.90092	0.250949	7.57491	3.5937e-14	2.95675e-13
GYPC	20	20	108	88	54.3508	1.90723	0.613033	3.11114	0.00186364	0.0040315
GZF1	161	188	765	1036	486.04	1.96272	0.297572	6.59578	4.23037e-11	2.44653e-10
H6PD	457	758	1974	4415	1688.62	1.98393	0.38734	5.12194	3.02406e-07	1.1114e-06
HAND2	23	30	111	168	74.6782	1.99105	0.533245	3.73384	0.000188581	0.000477684
HAPLN4	16	16	131	196	79.1278	2.93777	0.55246	5.31762	1.05134e-07	4.08304e-07
HARS2	189	182	824	896	478.79	1.80963	0.302917	5.97402	2.31474e-09	1.10055e-08
HAS3	18	10	90	72	43.6852	2.12296	0.724344	2.93087	0.00338012	0.0069938
HAUS3	215	163	607	626	376.923	1.29206	0.358559	3.60349	0.00031397	0.000768997
HBEGF	128	58	810	369	318.188	2.26556	0.582896	3.88674	0.000101601	0.000266893
HCFC1	956	779	2490	2271	1538.47	1.05196	0.312884	3.36214	0.00077342	0.00178508
HCFC1R1	83	129	674	935	404.844	2.53189	0.336051	7.53426	4.91123e-14	3.98023e-13
HCG11	35	65	165	354	137.567	1.97076	0.517284	3.80983	0.000139063	0.000359279
HCN2	63	100	217	319	160.549	1.32387	0.415059	3.1896	0.00142471	0.00314044
HCN3	19	22	79	85	47.1905	1.60682	0.616965	2.60439	0.00920392	0.0175871
HDDC3	39	72	129	189	99.0922	1.13237	0.49664	2.28006	0.022604	0.0400567
HDHD3	20	35	317	625	214.979	3.69088	0.474442	7.77942	7.28562e-15	6.54704e-14
HDX	90	97	231	347	177.013	1.21414	0.388946	3.12161	0.00179866	0.00389899
HEATR6	165	197	581	689	376.963	1.41411	0.300689	4.7029	2.56488e-06	8.35861e-06
HEBP1	59	60	186	185	114.64	1.24491	0.437609	2.84481	0.00444382	0.00900008
HECA	421	595	1748	2701	1237.55	1.72933	0.294186	5.87836	4.14359e-09	1.91271e-08
HEG1	3457	3601	10318	12403	6918.04	1.2814	0.234586	5.46238	4.698e-08	1.91111e-07
HEIH	106	168	888	1274	540.295	2.58759	0.327525	7.90044	2.77927e-15	2.63964e-14
HELQ	109	137	348	468	245.042	1.32937	0.343191	3.87358	0.00010725	0.000280926
HELZ2	75	61	155	244	124.467	1.12228	0.461784	2.43031	0.0150858	0.027739
HERPUD2	270	449	1068	1814	815.43	1.60574	0.344197	4.66518	3.08343e-06	9.96887e-06
HES1	236	236	678	730	440.085	1.17575	0.301134	3.90442	9.44519e-05	0.000249403
HEXDC	9	18	52	161	52.0033	2.5598	0.766251	3.34068	0.000835731	0.00191733
HEXIM1	408	706	1550	3295	1335.77	1.7148	0.384755	4.45685	8.31722e-06	2.54e-05
HEXIM2	63	82	204	345	158.004	1.51035	0.423589	3.56559	0.000363034	0.000879829
HEY1	611	708	4720	6209	2724.92	2.64677	0.243956	10.8494	2.008e-27	7.91597e-26
HEY2	54	71	274	392	178.119	2.01176	0.391622	5.13699	2.79176e-07	1.02968e-06
HFE	120	150	560	803	368.674	1.93149	0.323079	5.97839	2.2535e-09	1.07404e-08
HHIP-AS1	49	102	165	381	157.049	1.45276	0.52789	2.75202	0.0059229	0.0117425
HIBADH	243	364	655	1134	551.672	1.15553	0.345959	3.34008	0.000837536	0.00192119
HIC2	33	41	141	149	83.8556	1.58144	0.48828	3.23879	0.00120038	0.00267756
HILPDA	96	87	1672	1369	718.12	3.66433	0.341968	10.7154	8.61459e-27	3.12155e-25
HINFP	40	79	128	235	110.248	1.21532	0.519872	2.33773	0.0194011	0.0348527
HIVEP1	321	435	1274	1921	897.149	1.67699	0.293352	5.71663	1.08656e-08	4.77138e-08
HIVEP2	292	401	1024	1567	749.733	1.50019	0.30246	4.95998	7.05012e-07	2.473e-06
HIVEP3	505	525	1894	2202	1179.03	1.58833	0.256593	6.19005	6.01451e-10	3.06687e-09
HJURP	561	565	1493	1654	1003.13	1.08026	0.264953	4.07719	4.55837e-05	0.000125666
HKR1	192	263	939	1195	587.929	1.83643	0.288477	6.36595	1.94086e-10	1.0479e-09
HLA-F-AS1	5	4	21	42	15.9409	2.36951	1.07963	2.19473	0.0281827	0.0489631
HLCS	186	252	596	878	439.387	1.3495	0.317469	4.25082	2.12993e-05	6.1567e-05
HLX	4	7	27	54	20.2317	2.47255	0.982864	2.51566	0.0118809	0.0222554
HMGXB4	400	408	1144	1169	733.088	1.11993	0.279656	4.00466	6.21074e-05	0.000168156
HMHA1	111	144	227	461	217.832	1.01258	0.424419	2.38579	0.0170423	0.0310058
HMOX2	105	110	398	523	259.434	1.69036	0.341382	4.95153	7.36332e-07	2.57639e-06
HNRNPA0	1238	1177	3528	4061	2332.38	1.2438	0.257134	4.83716	1.31705e-06	4.45355e-06
HNRNPA1L2	39	48	296	349	163.932	2.49505	0.396555	6.29182	3.13772e-10	1.65204e-09
HNRNPF	1039	922	5151	4758	2722.86	1.937	0.288279	6.71921	1.82717e-11	1.10178e-10
HNRNPH2	443	520	1834	2359	1176.04	1.72048	0.255109	6.7441	1.53983e-11	9.37521e-11
HOMEZ	50	47	241	381	160.655	2.25829	0.427665	5.28051	1.28828e-07	4.96391e-07
HOXA13	23	26	124	158	74.6547	2.12211	0.523171	4.05625	4.98664e-05	0.000136569
HOXA3	63	80	214	267	144.146	1.35375	0.3978	3.40309	0.000666277	0.00155448
HOXA4	25	28	463	602	244.17	3.92481	0.391056	10.0364	1.05412e-23	2.65903e-22
HOXA5	29	32	279	326	148.04	2.91089	0.422012	6.89765	5.28711e-12	3.40676e-11
HOXA6	5	6	58	80	32.742	3.24472	0.814458	3.9839	6.77937e-05	0.000182607
HOXB13	7	14	72	149	52.594	2.99039	0.709921	4.21228	2.52808e-05	7.23958e-05
HOXB3	760	947	2243	2654	1541.19	1.12635	0.243942	4.61728	3.88803e-06	1.24192e-05
HOXB4	427	526	1471	1940	1003.71	1.4391	0.262342	5.48561	4.12054e-08	1.68979e-07
HOXB7	98	153	343	353	221.573	1.09583	0.368417	2.97444	0.00293528	0.00613651
HOXB8	105	126	307	480	233.746	1.35789	0.366852	3.70147	0.000214358	0.000538901
HOXC10	382	462	1844	2391	1150.68	1.92635	0.257487	7.48137	7.35505e-14	5.86983e-13
HOXC11	43	56	391	585	236.868	2.89634	0.381051	7.60092	2.94034e-14	2.45003e-13
HOXC13	29	35	195	199	103.697	2.23347	0.465033	4.80282	1.56444e-06	5.24152e-06
HOXC6	24	29	95	174	72.1929	1.92567	0.562472	3.42358	0.000618023	0.00144966
HOXC9	2	14	35	63	25.1287	2.25817	1.02087	2.212	0.0269668	0.0470802
HOXD11	22	30	142	232	94.4653	2.4391	0.510917	4.77396	1.80638e-06	6.0034e-06
HOXD3	3	3	18	36	13.153	2.7413	1.20067	2.28315	0.0224218	0.0397646
HPS4	155	201	832	1124	520.926	2.05866	0.297028	6.93087	4.18255e-12	2.72074e-11
HPS5	169	200	449	544	319.031	1.02996	0.311156	3.31011	0.000932587	0.00212031
HPS6	56	57	962	1292	516.545	3.90812	0.323512	12.0803	1.34231e-33	1.13843e-31
HRH1	242	241	1988	2285	1061.6	2.74066	0.268782	10.1966	2.05357e-24	5.60358e-23
HS3ST3A1	87	82	483	578	277.405	2.24185	0.345	6.49812	8.13323e-11	4.57713e-10
HS3ST3B1	438	465	1420	1597	910.273	1.34004	0.261926	5.11609	3.11936e-07	1.14406e-06
HS3ST5	16	12	69	53	34.8699	1.7278	0.749516	2.30522	0.0211544	0.0377087
HS6ST1	1194	3131	6704	20891	6954.83	2.27253	0.50883	4.46618	7.96283e-06	2.44208e-05
HSD11B1L	25	85	136	289	119.897	1.57357	0.623996	2.52175	0.0116771	0.0219156
HSDL1	225	280	769	831	489.787	1.27416	0.286956	4.44026	8.98488e-06	2.73203e-05
HSPA12A	170	138	553	744	367.512	1.65063	0.349289	4.72567	2.29359e-06	7.53483e-06
HSPA13	1431	1569	8476	8494	4541.36	2.10755	0.243432	8.65763	4.81692e-18	6.34572e-17
HSPA14	258	278	708	775	473.98	1.07028	0.289051	3.70273	0.000213296	0.000536316
HSPA1A	54	61	162	148	100.317	1.04447	0.460458	2.26832	0.0233098	0.041223
HSPA1B	93	85	331	322	193.124	1.4754	0.38499	3.83231	0.000126943	0.000329758
HSPBAP1	58	51	145	169	99.1746	1.11563	0.465082	2.39879	0.0164493	0.0300348
HTRA1	1187	1429	3311	4501	2420.52	1.17489	0.247595	4.74521	2.08295e-06	6.88175e-06
HUNK	102	39	787	485	323.074	2.75425	0.563457	4.88812	1.01801e-06	3.4928e-06
HYAL2	427	416	5519	4745	2483.77	3.21532	0.290178	11.0805	1.55981e-28	7.21928e-27
HYAL3	34	16	106	93	58.1707	1.56808	0.670832	2.33752	0.0194121	0.0348605
ICAM3	35	36	147	210	96.8153	1.91711	0.478382	4.00749	6.13674e-05	0.000166353
ICMT	650	536	2547	2490	1437.18	1.67931	0.303158	5.53939	3.03519e-08	1.26553e-07
ICOSLG	34	13	175	164	87.761	2.41596	0.635754	3.80015	0.000144606	0.00037274
ID2	93	231	300	592	278.49	1.0766	0.485173	2.219	0.0264864	0.0463497
ID3	695	1270	3203	5440	2389.82	1.74535	0.342402	5.09737	3.44404e-07	1.25638e-06
IER2	154	107	866	747	428.124	2.21952	0.388375	5.71489	1.09772e-08	4.81499e-08
IER5	375	396	3603	4129	1891.14	2.92459	0.248663	11.7613	6.17902e-32	4.17883e-30
IER5L	127	213	1409	2369	900.272	3.07661	0.344526	8.92998	4.26105e-19	6.32505e-18
IFIT1	263	527	3046	5650	2066.33	3.06861	0.376563	8.149	3.66953e-16	3.8463e-15
IFIT2	800	2413	5023	14874	5042.86	2.23816	0.523495	4.27542	1.90778e-05	5.54521e-05
IFIT3	157	253	892	1417	608.082	2.09742	0.338226	6.20124	5.60194e-10	2.86674e-09
IFIT5	389	431	3011	3444	1628.8	2.57796	0.246803	10.4454	1.53793e-25	4.7688e-24
IFNAR2	361	425	1435	1822	924.623	1.64992	0.260897	6.32401	2.54856e-10	1.35687e-09
IGF1R	1298	1332	4086	5016	2713.86	1.38395	0.244641	5.65709	1.53959e-08	6.65094e-08
IGFBP5	452	372	1133	1101	723.495	1.03212	0.319752	3.22786	0.00124719	0.00277763
IGSF3	1051	1040	3552	6226	2678.98	1.79724	0.308465	5.82641	5.66312e-09	2.574e-08
IGSF9	0	0	20	4	5.47504	5.70213	2.45092	2.32652	0.0199906	0.0358149
IKBKB	174	232	638	847	433.999	1.47413	0.303885	4.85096	1.22868e-06	4.17362e-06
IL17D	24	28	122	102	63.7739	1.72688	0.566164	3.05015	0.00228731	0.00487408
IL17RA	69	72	255	312	162.517	1.60288	0.386326	4.14904	3.33876e-05	9.40825e-05
IL17RB	35	25	130	123	72.4776	1.66704	0.55911	2.9816	0.0028675	0.00600763
IL20RB	15	10	68	67	36.6134	2.02092	0.734262	2.75231	0.00591757	0.0117349
IL4R	9	9	101	45	37.782	2.66371	0.83171	3.20269	0.00136149	0.00301167
ILF3-AS1	51	84	199	341	152.844	1.60044	0.44844	3.56891	0.000358464	0.000869557
IMP3	165	176	2083	2231	1032.02	3.26432	0.269894	12.0948	1.12517e-33	9.64697e-32
IMP4	230	176	709	534	390.328	1.2172	0.39512	3.08058	0.00206597	0.00443191
INAFM2	206	221	704	831	453.217	1.44391	0.292023	4.9445	7.63385e-07	2.667e-06
ING1	230	243	751	1067	524.812	1.52978	0.301141	5.07995	3.77543e-07	1.36963e-06
ING2	96	75	217	280	156.36	1.11661	0.42207	2.64556	0.00815551	0.0157439
ING5	110	82	331	330	199.205	1.37176	0.409495	3.34988	0.000808466	0.00186076
INHBA	35	10	105	128	63.7003	1.91095	0.737573	2.59086	0.00957377	0.018254
INHBE	51	46	295	259	148.809	2.1196	0.434735	4.87562	1.08465e-06	3.71171e-06
INPP1	88	137	356	406	227.955	1.37856	0.362374	3.80424	0.000142239	0.000367
INPP5E	90	88	240	300	167.309	1.19172	0.384438	3.09989	0.00193591	0.00417288
INPP5K	166	226	882	1342	586.371	2.10135	0.312716	6.71968	1.82124e-11	1.09863e-10
INSM1	18	32	110	196	79.0468	2.2137	0.566871	3.90513	9.41765e-05	0.000248717
INSR	193	193	530	619	358.606	1.16852	0.311514	3.75111	0.000176053	0.000448056
INTS5	186	163	1685	2255	946.964	3.07781	0.300243	10.2511	1.17025e-24	3.29054e-23
INTU	12	14	89	58	39.8332	2.13157	0.728068	2.92771	0.0034147	0.00705978
IP6K1	555	628	2784	3262	1642.38	1.95456	0.2434	8.03026	9.72646e-16	9.72646e-15
IP6K2	310	463	788	1316	666.056	1.04249	0.331266	3.14698	0.00164968	0.00359743
IPO13	197	272	815	990	521.7	1.55407	0.291343	5.33416	9.59874e-08	3.74637e-07
IPP	157	246	554	636	370.411	1.18146	0.326167	3.62226	0.000292044	0.000718772
IQCC	55	37	243	274	138.549	2.06938	0.463601	4.46372	8.05487e-06	2.46789e-05
IQCH-AS1	18	35	94	111	59.0239	1.577	0.591992	2.66388	0.00772444	0.0149921
IQSEC1	437	460	1765	2796	1230.08	1.92718	0.293301	6.57065	5.00964e-11	2.86971e-10
IQSEC2	86	162	250	431	214.169	1.06524	0.432756	2.46154	0.0138343	0.025636
IRF2BP1	133	150	755	957	449.181	2.19378	0.29839	7.35207	1.95154e-13	1.47213e-12
IRF2BP2	920	1068	6279	8294	3698.16	2.46989	0.240415	10.2734	9.28247e-25	2.63844e-23
IRF2BPL	760	875	4127	6475	2729.86	2.28338	0.275021	8.30255	1.01903e-16	1.14614e-15
IRS1	250	474	1438	2921	1124.6	2.1908	0.392385	5.5833	2.36003e-08	9.97009e-08
IRS2	309	684	1316	2895	1164.34	1.68976	0.432235	3.90936	9.25427e-05	0.000244773
IRX3	21	20	121	148	69.7492	2.30618	0.547153	4.21488	2.49916e-05	7.15806e-05
ISG20L2	281	259	1313	1366	736.137	1.90706	0.293514	6.49734	8.17551e-11	4.59928e-10
ISL2	14	10	76	103	45.4038	2.47484	0.681305	3.6325	0.000280688	0.000692451
ISLR	11	21	86	134	55.9289	2.38981	0.634011	3.76935	0.000163675	0.000418864
IST1	439	560	3616	4036	1938.41	2.54752	0.24505	10.3959	2.58791e-25	7.85382e-24
ITGA3	2997	2358	11795	11658	6644.31	1.71985	0.29934	5.74548	9.16626e-09	4.06153e-08
ITGA5	898	899	5282	5887	2930.55	2.23256	0.247599	9.01685	1.93581e-19	2.9924e-18
ITGB5	476	569	1291	1774	954.792	1.14803	0.267747	4.28776	1.80483e-05	5.25961e-05
ITPK1	388	405	1044	1123	695.987	1.05146	0.274625	3.82871	0.000128817	0.000334405
ITPKA	73	50	217	208	128.207	1.37538	0.474202	2.90041	0.00372679	0.00766362
ITPKB	1536	1860	4115	6397	3210.48	1.21992	0.270202	4.51483	6.33684e-06	1.96998e-05
ITPKC	83	115	510	802	336.142	2.32414	0.353281	6.57873	4.74476e-11	2.72793e-10
ITPRIP	518	522	6196	5692	2888.16	3.12254	0.271683	11.4933	1.42555e-30	8.10392e-29
ITPRIPL1	119	44	1226	810	497.475	3.21858	0.54165	5.94219	2.81242e-09	1.32394e-08
ITPRIPL2	1018	805	3195	2722	1819.76	1.2961	0.326465	3.97009	7.18461e-05	0.000192893
IVD	281	368	1426	1851	888.601	1.9396	0.269902	7.18631	6.6568e-13	4.71749e-12
JADE1	404	297	1669	1424	879.005	1.73551	0.353686	4.90693	9.25126e-07	3.19789e-06
JADE2	760	578	2069	2219	1316.19	1.26343	0.315481	4.00477	6.20791e-05	0.000168109
JAG2	76	50	187	196	119.718	1.18363	0.484133	2.44485	0.0144911	0.0267646
JAGN1	170	172	2347	2207	1089.36	3.34239	0.288494	11.5857	4.87158e-31	2.91737e-29
JAKMIP2-AS1	51	113	394	779	293.995	2.44615	0.463136	5.2817	1.27993e-07	4.93417e-07
JDP2	26	38	142	293	110.059	2.34961	0.525608	4.47026	7.81229e-06	2.39941e-05
JMJD4	52	59	305	258	154.67	1.96093	0.421052	4.65722	3.20508e-06	1.03303e-05
JMJD6	192	136	725	519	368.776	1.52486	0.420116	3.62962	0.000283837	0.000699451
JMJD8	497	519	2209	2471	1302.58	1.80269	0.254869	7.07299	1.51628e-12	1.03257e-11
JPH1	43	37	178	133	91.3284	1.56988	0.524811	2.99133	0.00277767	0.00583734
JPX	22	34	95	97	57.4207	1.40032	0.575826	2.43184	0.0150223	0.0276318
JRK	108	123	273	432	216.303	1.1959	0.374928	3.18967	0.00142435	0.0031401
JRKL	120	142	857	1335	542.808	2.65315	0.319354	8.30788	9.74295e-17	1.10055e-15
JUN	1951	1232	6204	5347	3450.93	1.44373	0.367354	3.93007	8.49218e-05	0.00022572
JUNB	135	292	930	2611	860.239	2.64433	0.483266	5.47178	4.45533e-08	1.81947e-07
JUND	288	496	1951	3503	1378.88	2.40016	0.349757	6.86236	6.77298e-12	4.31108e-11
KANK1	1087	1300	4114	5277	2699.1	1.57535	0.239082	6.58915	4.42365e-11	2.55361e-10
KANSL1	561	706	3412	4380	2036	2.22262	0.246447	9.01868	1.90367e-19	2.94853e-18
KANSL1L	175	267	1206	1947	797.139	2.43472	0.325272	7.48518	7.14485e-14	5.71952e-13
KANSL3	614	844	2247	3005	1540.36	1.45375	0.26294	5.52883	3.22365e-08	1.33807e-07
KAT6A	899	1121	3679	5441	2525.2	1.76875	0.263794	6.70506	2.0133e-11	1.20844e-10
KAT6B	206	306	634	1380	569.484	1.56021	0.395238	3.94753	7.89621e-05	0.000210628
KATNBL1	218	246	834	800	487.64	1.42775	0.30004	4.75854	1.95003e-06	6.45756e-06
KAZN	22	79	142	390	139.081	2.01098	0.656181	3.06467	0.00217912	0.00465477
KBTBD11	293	334	1459	2040	929.053	2.07253	0.274561	7.54852	4.40221e-14	3.5825e-13
KBTBD2	1042	1158	9792	12443	5413.56	2.93282	0.235006	12.4798	9.62529e-36	1.04152e-33
KBTBD4	98	159	1193	1216	595.044	2.85507	0.319473	8.93682	4.00541e-19	5.97384e-18
KBTBD6	206	213	1343	1702	775.33	2.45377	0.277512	8.84202	9.40028e-19	1.34204e-17
KBTBD7	86	109	609	1114	421.29	2.7272	0.368336	7.40411	1.32035e-13	1.0175e-12
KBTBD8	53	19	249	174	114.513	2.12877	0.641712	3.31732	0.000908845	0.00207114
KCNA2	57	49	995	854	434.478	3.73061	0.367233	10.1587	3.03151e-24	8.08917e-23
KCND3	26	44	169	230	105.288	2.12255	0.48088	4.4139	1.01524e-05	3.06389e-05
KCNE4	773	1745	2978	6841	2767.67	1.56811	0.433054	3.62104	0.000293421	0.000721594
KCNF1	227	211	2305	2438	1153.85	3.03319	0.280993	10.7945	3.65282e-27	1.38599e-25
KCNG1	30	53	479	845	304.837	3.59501	0.419452	8.57074	1.02818e-17	1.29057e-16
KCNH2	412	547	1614	2125	1075.15	1.56671	0.265615	5.89841	3.67018e-09	1.70269e-08
KCNIP1	205	278	1023	1454	667.542	1.95903	0.294973	6.6414	3.10728e-11	1.82733e-10
KCNJ16	465	227	1993	1236	917.406	1.81076	0.481798	3.75834	0.000171041	0.000436222
KCNJ2	177	56	871	348	342.861	1.97767	0.659774	2.99749	0.0027221	0.005729
KCNJ8	46	89	859	1810	601.853	3.902	0.426718	9.14423	6.00548e-20	9.89768e-19
KCNK5	43	10	236	111	93.3607	2.28825	0.79222	2.88841	0.003872	0.00793207
KCNMB4	42	61	126	200	98.6388	1.26043	0.481534	2.61752	0.00885701	0.016999
KCNN4	88	63	357	229	173.186	1.56488	0.492301	3.1787	0.00147937	0.00325042
KCNS3	52	64	458	578	256	2.76014	0.351593	7.8504	4.14709e-15	3.85701e-14
KCTD1	156	173	565	747	375.782	1.58947	0.309425	5.13686	2.79361e-07	1.03012e-06
KCTD11	87	150	872	1734	618.347	3.05427	0.393905	7.75381	8.91781e-15	7.941e-14
KCTD12	392	587	1024	1824	881.197	1.13539	0.336576	3.37334	0.000742619	0.00171904
KCTD15	459	276	1696	1247	861.264	1.59212	0.416429	3.82328	0.00013169	0.000341524
KCTD18	161	222	358	722	336.836	1.07976	0.395471	2.73031	0.00632739	0.0124767
KCTD2	473	642	2154	2951	1411.05	1.79767	0.266908	6.73517	1.63737e-11	9.9229e-11
KCTD21	74	135	726	1225	474.034	2.82858	0.380646	7.431	1.07781e-13	8.41335e-13
KCTD5	321	364	1073	1298	706.397	1.39085	0.267606	5.19737	2.02128e-07	7.61622e-07
KCTD6	110	165	854	1114	500.664	2.44884	0.312639	7.83281	4.771e-15	4.41634e-14
KDELR3	67	74	263	281	158.065	1.55283	0.38826	3.99946	6.3487e-05	0.000171684
KDM4D	26	28	182	255	109.141	2.60704	0.471251	5.53217	3.16299e-08	1.31393e-07
KDM6A	272	320	1099	1428	711.851	1.69149	0.272841	6.19955	5.66261e-10	2.8959e-09
KDM8	12	23	119	198	77.328	2.78372	0.582839	4.77614	1.7869e-06	5.94496e-06
KEAP1	567	778	3160	4280	1977.83	2.07174	0.261064	7.93573	2.09261e-15	2.01059e-14
KIAA0040	1787	1050	7035	4188	3313.62	1.58346	0.437695	3.61773	0.000297202	0.000730205
KIAA0226L	115	84	492	302	233.26	1.60777	0.473364	3.39647	0.000682608	0.00159022
KIAA0355	203	303	693	1125	530.326	1.44417	0.33539	4.30595	1.66273e-05	4.86538e-05
KIAA0513	131	228	480	891	391.57	1.53349	0.395511	3.87723	0.000105651	0.000276923
KIAA0754	444	301	1263	1102	732.925	1.25472	0.372203	3.37106	0.000748784	0.00173229
KIAA0895	277	331	792	903	539.123	1.08462	0.277902	3.90289	9.50511e-05	0.000250943
KIAA0930	275	329	1197	1753	803.319	1.88042	0.286028	6.57424	4.89031e-11	2.80647e-10
KIAA1024	45	44	346	439	194.495	2.73197	0.387728	7.04611	1.83995e-12	1.24542e-11
KIAA1161	121	202	844	1482	585.379	2.4486	0.364106	6.72496	1.75646e-11	1.062e-10
KIAA1328	57	56	147	210	108.882	1.24398	0.451797	2.7534	0.00589793	0.0117034
KIAA1429	471	528	1599	1920	1043.74	1.41584	0.254154	5.57079	2.53592e-08	1.06529e-07
KIAA1456	278	404	795	1249	628.821	1.18298	0.318732	3.71151	0.000206027	0.00051862
KIAA1522	156	211	542	746	380.196	1.41337	0.316735	4.46232	8.10756e-06	2.48113e-05
KIAA1549L	769	818	3850	4859	2328.35	2.04972	0.24524	8.358	6.3789e-17	7.40273e-16
KIAA1551	362	442	1632	2028	1016.8	1.78867	0.257282	6.95217	3.59702e-12	2.35942e-11
KIAA1614	67	53	286	320	165.753	1.9229	0.415779	4.62481	3.74946e-06	1.19986e-05
KIAA1644	102	121	638	700	353.01	2.19203	0.313034	7.00251	2.51408e-12	1.67712e-11
KIAA1671	407	303	1220	1172	726.014	1.3407	0.341689	3.92374	8.71852e-05	0.000231383
KIAA1755	53	44	312	263	153.677	2.1714	0.445227	4.87707	1.07676e-06	3.6871e-06
KIAA1958	390	389	3441	5421	2115.64	3.08623	0.289966	10.6434	1.87142e-26	6.46754e-25
KIAA2013	244	271	2332	2744	1242.65	2.90103	0.255421	11.3578	6.78042e-30	3.61853e-28
KIAA2026	376	618	1460	2878	1197.95	1.72055	0.363754	4.72998	2.24544e-06	7.38905e-06
KIF13A	758	782	2377	2875	1572.9	1.36401	0.251434	5.42492	5.79804e-08	2.3314e-07
KIF24	166	154	875	904	477.831	2.07255	0.312742	6.62704	3.42489e-11	2.00136e-10
KIF3B	821	1046	3902	5084	2461.71	1.86896	0.2453	7.6191	2.55442e-14	2.14097e-13
KIF3C	232	272	910	1026	561.956	1.54664	0.2779	5.56545	2.61474e-08	1.09723e-07
KIFC1	431	399	1401	1316	829.877	1.31247	0.299413	4.38349	1.16792e-05	3.48709e-05
KIRREL3	4	2	25	36	14.8347	2.9101	1.16084	2.50689	0.0121799	0.022772
KLF10	184	163	1568	1399	747.069	2.6989	0.321126	8.40451	4.29647e-17	5.09151e-16
KLF13	370	782	1290	2851	1194.06	1.4488	0.4247	3.41135	0.000646417	0.00151174
KLF4	40	45	410	504	221.216	3.02556	0.372218	8.12845	4.34814e-16	4.50312e-15
KLF6	379	441	1485	1695	920.569	1.55932	0.257156	6.06373	1.33001e-09	6.52323e-09
KLF7	251	261	1053	1147	622.654	1.7038	0.280992	6.06351	1.33184e-09	6.53016e-09
KLF9	56	164	194	541	214.423	1.34726	0.588378	2.28979	0.0220334	0.0391733
KLHDC8A	585	1297	2816	6265	2438.19	1.87587	0.425183	4.41191	1.02462e-05	3.09042e-05
KLHL11	702	830	2928	3859	1894.53	1.74453	0.247513	7.04824	1.81189e-12	1.22749e-11
KLHL13	10	8	34	58	24.7904	1.92191	0.859605	2.23581	0.0253642	0.0445598
KLHL14	58	99	384	621	258.409	2.28292	0.398889	5.7232	1.04535e-08	4.602e-08
KLHL15	241	242	971	1002	566.285	1.63179	0.292596	5.57694	2.44792e-08	1.03164e-07
KLHL18	198	192	997	1101	565.792	2.02375	0.293983	6.8839	5.82371e-12	3.73565e-11
KLHL20	134	160	392	510	277.54	1.21588	0.327394	3.71381	0.000204162	0.000514339
KLHL21	109	94	706	631	350.104	2.3214	0.359435	6.45845	1.0578e-10	5.88123e-10
KLHL22	72	112	725	1098	441.626	2.91163	0.345904	8.41745	3.84754e-17	4.57992e-16
KLHL25	147	146	961	859	480.895	2.24381	0.324415	6.91648	4.63017e-12	2.99948e-11
KLHL26	14	19	76	105	48.1709	2.05639	0.630838	3.25978	0.00111498	0.00250236
KLHL28	168	217	1100	1434	654.025	2.32083	0.283531	8.18543	2.71331e-16	2.88232e-15
KLHL29	146	187	454	587	318.3	1.24688	0.318316	3.91711	8.96187e-05	0.000237399
KLHL32	9	13	59	64	32.8396	2.09856	0.743424	2.82283	0.00476013	0.00958748
KLHL36	176	329	865	1654	675.238	1.92129	0.390866	4.91547	8.85695e-07	3.07106e-06
KLHL42	850	706	2155	2470	1448.19	1.15617	0.291751	3.96285	7.40594e-05	0.00019836
KMT2B	273	282	671	838	483.687	1.03588	0.291847	3.54941	0.000386101	0.000932275
KMT2D	876	843	2052	2566	1487.47	1.01397	0.263917	3.84201	0.000122029	0.000317888
KNOP1	219	198	1497	1313	733.244	2.35705	0.32031	7.35865	1.8578e-13	1.40612e-12
KRBA1	40	54	162	202	104.99	1.55969	0.450004	3.46595	0.000528364	0.00125095
KRBA2	104	104	251	472	212.967	1.36802	0.41537	3.29351	0.00098944	0.0022421
KRBOX4	61	63	173	190	114.016	1.14977	0.431222	2.6663	0.00766921	0.0149015
KTI12	82	78	1147	1140	542.792	3.43962	0.318633	10.7949	3.63845e-27	1.38561e-25
L3MBTL2	138	162	804	899	453.677	2.11061	0.29403	7.17821	7.06282e-13	4.99169e-12
L3MBTL4	103	94	264	287	175.905	1.078	0.384905	2.80068	0.00509947	0.0102172
LARGE	397	309	1372	1366	798.968	1.54439	0.326208	4.73438	2.19723e-06	7.23648e-06
LARP6	225	347	1544	2454	1014.43	2.40688	0.316797	7.59755	3.01796e-14	2.50937e-13
LATS1	512	503	2765	2861	1511.23	2.07048	0.265418	7.80083	6.15016e-15	5.55853e-14
LATS2	82	92	339	562	241.637	1.95542	0.380099	5.1445	2.68235e-07	9.91661e-07
LAYN	59	70	293	408	187.056	2.03677	0.381014	5.34565	9.0094e-08	3.53305e-07
LCAT	16	42	84	157	67.1488	1.67134	0.644392	2.59367	0.00949586	0.0181187
LCMT2	76	151	1684	837	624.687	3.14823	0.477228	6.59692	4.19798e-11	2.4287e-10
LDLR	2400	1909	7171	9112	4750.01	1.49405	0.292723	5.10399	3.32568e-07	1.21546e-06
LDLRAP1	96	92	454	454	251.138	1.87333	0.35548	5.26987	1.36523e-07	5.24625e-07
LDOC1	60	103	588	1089	401.738	2.96085	0.399047	7.41981	1.1729e-13	9.11033e-13
LDOC1L	1047	1062	8749	8858	4426.13	2.66414	0.250685	10.6274	2.22159e-26	7.56113e-25
LEMD2	371	393	1040	1259	713.955	1.1851	0.270617	4.37925	1.19086e-05	3.55355e-05
LETM2	55	21	156	195	98.1535	1.75381	0.617991	2.83792	0.00454088	0.00918203
LGALS3BP	1394	1782	12657	16143	7098.95	2.78416	0.235053	11.8448	2.28932e-32	1.62531e-30
LGALSL	699	716	2380	2298	1422.08	1.33083	0.268873	4.94965	7.43485e-07	2.5998e-06
LGI2	321	281	1464	1312	778.724	1.80645	0.317994	5.68077	1.34089e-08	5.82784e-08
LGR4	559	801	2377	4018	1745.88	1.8283	0.307964	5.93674	2.90737e-09	1.36618e-08
LHFPL2	595	528	3391	3306	1779.1	2.17339	0.286215	7.59356	3.1123e-14	2.5837e-13
LIFR-AS1	29	43	88	166	74.1781	1.40943	0.559005	2.52133	0.0116914	0.0219397
LIG3	411	412	1356	1360	825.43	1.32515	0.280093	4.73112	2.23287e-06	7.35076e-06
LIG4	135	162	889	1144	521.816	2.37433	0.291716	8.13917	3.98001e-16	4.15478e-15
LIMD1	479	558	1669	1876	1061.61	1.37824	0.252544	5.45743	4.83086e-08	1.96109e-07
LIMK2	80	93	248	293	165.99	1.24707	0.376059	3.31614	0.000912699	0.00207962
LINC00094	288	490	1130	1946	872.775	1.58654	0.348536	4.55202	5.31328e-06	1.66731e-05
LINC00294	222	234	649	658	413.989	1.12408	0.304556	3.69089	0.000223469	0.000560369
LINC00339	38	36	409	497	216.592	3.20657	0.386015	8.30684	9.82882e-17	1.10786e-15
LINC00346	57	95	309	554	226.072	2.10382	0.423039	4.9731	6.58895e-07	2.32003e-06
LINC00623	79	92	227	375	176.984	1.40097	0.403841	3.46912	0.000522168	0.00123777
LINC00638	2	3	23	31	13.0069	3.03693	1.21792	2.49354	0.0126475	0.0235816
LINC00662	50	64	146	209	108.383	1.236	0.447845	2.75989	0.0057821	0.0114866
LINC00663	15	30	69	157	60.1818	1.92307	0.663678	2.8976	0.00376032	0.0077242
LINC00667	95	147	831	1352	533.725	2.77296	0.346111	8.01177	1.13073e-15	1.12429e-14
LINC00673	375	417	2878	4295	1760.66	2.76621	0.2735	10.1141	4.78326e-24	1.25501e-22
LINC00847	62	130	522	1305	437.425	2.84491	0.479615	5.93165	2.99914e-09	1.40761e-08
LINC00908	6	11	34	91	30.9694	2.4601	0.869728	2.82859	0.0046754	0.00943013
LINC00909	57	91	223	285	150.898	1.3929	0.411767	3.38272	0.000717707	0.00166556
LINC00936	19	27	74	144	59.1881	1.8313	0.614864	2.97838	0.00289777	0.00606698
LINC00938	85	129	270	512	226.129	1.46144	0.419478	3.48394	0.000494098	0.00117478
LINC00963	96	176	1025	1799	676.76	2.9808	0.374418	7.96116	1.7043e-15	1.65065e-14
LINC01003	15	28	72	117	52.322	1.74333	0.636138	2.7405	0.00613467	0.0121348
LINC01128	69	83	265	360	177.386	1.63649	0.379508	4.31214	1.61681e-05	4.73987e-05
LINC01137	3	12	45	123	39.3008	3.0907	0.892297	3.46376	0.000532688	0.00126062
LINC01138	22	31	55	149	57.7345	1.51636	0.673064	2.25292	0.0242642	0.0427519
LINC01268	36	68	136	199	100.756	1.30236	0.498356	2.6133	0.00896712	0.0171851
LINC01270	7	22	61	111	44.494	2.18954	0.757761	2.88949	0.00385865	0.00790782
LINC01296	59	23	207	418	156.624	2.4527	0.598826	4.09585	4.20618e-05	0.000116661
LINC01351	6	17	81	95	44.3279	2.5721	0.725682	3.54439	0.000393528	0.000948749
LINC01521	26	26	192	242	108.34	2.65401	0.469727	5.6501	1.60353e-08	6.91761e-08
LINGO1	246	370	2011	3445	1335.13	2.74338	0.323025	8.49278	2.01747e-17	2.45953e-16
LIPT1	28	31	274	335	148.108	2.9663	0.424238	6.99207	2.70862e-12	1.79849e-11
LMAN2L	189	171	1156	1129	600.25	2.2653	0.311972	7.26123	3.83593e-13	2.7838e-12
LMF1	96	143	463	550	285.927	1.69782	0.339187	5.00554	5.57042e-07	1.98141e-06
LMTK2	544	533	1961	2299	1228.34	1.5768	0.263395	5.98643	2.14493e-09	1.0251e-08
LMTK3	18	42	89	302	98.0623	2.2896	0.678933	3.37235	0.000745301	0.00172474
LNPEP	415	476	1762	2139	1094.8	1.73027	0.2533	6.83091	8.43789e-12	5.30411e-11
LNX2	127	113	385	396	238.486	1.2979	0.362611	3.5793	0.00034451	0.00083843
LOC100129034	688	1446	2134	6186	2334.06	1.55363	0.469068	3.31217	0.000925747	0.0021066
LOC100130744	9	13	54	73	33.4796	2.13364	0.7412	2.87863	0.00399403	0.00816607
LOC100133091	31	30	122	133	72.6935	1.66161	0.522179	3.18208	0.00146221	0.00321544
LOC100287015	16	24	128	201	81.5339	2.63816	0.543727	4.852	1.22225e-06	4.15449e-06
LOC100288152	12	14	56	82	36.9461	1.99982	0.705762	2.83357	0.00460317	0.00929879
LOC100288181	16	49	132	214	91.65	2.04145	0.605723	3.37027	0.000750958	0.00173681
LOC100288911	4	6	52	86	32.2362	3.38015	0.846557	3.99282	6.5293e-05	0.000176204
LOC100379224	146	209	1362	1626	744.876	2.68539	0.284809	9.42875	4.14995e-21	7.86386e-20
LOC100419583	350	587	1093	2172	954.216	1.39655	0.372493	3.7492	0.000177398	0.000451187
LOC100505715	16	35	105	207	80.2578	2.21755	0.60144	3.68707	0.00022685	0.00056812
LOC100506022	11	23	124	309	100.483	3.25998	0.623103	5.23185	1.67825e-07	6.38191e-07
LOC100506474	142	146	564	654	345.438	1.67728	0.314179	5.33863	9.36537e-08	3.66075e-07
LOC100506476	14	29	100	222	79.907	2.50066	0.620913	4.0274	5.6398e-05	0.000153546
LOC100506688	42	77	118	241	109.211	1.1908	0.528887	2.25152	0.0243527	0.0428885
LOC100507194	18	49	189	375	137.923	2.68705	0.561589	4.78472	1.71224e-06	5.70988e-06
LOC100507437	13	14	80	95	45.4729	2.29532	0.649154	3.53587	0.00040644	0.000977175
LOC101926963	97	139	483	489	277.604	1.6629	0.343189	4.84542	1.26345e-06	4.28062e-06
LOC101927021	31	40	237	279	131.51	2.46836	0.428789	5.75658	8.58326e-09	3.8183e-08
LOC101927045	11	14	46	133	44.5452	2.40361	0.765848	3.13849	0.00169819	0.0036955
LOC101927151	91	112	1381	1931	768.061	3.62407	0.295629	12.2589	1.50608e-34	1.37386e-32
LOC101927181	3	9	28	51	20.0787	2.33502	1.00634	2.3203	0.0203249	0.0363624
LOC101927204	17	67	154	359	130.955	2.23395	0.652591	3.42321	0.00061887	0.00145143
LOC101929625	8	4	102	78	43.0208	3.50437	0.795743	4.4039	1.06321e-05	3.19392e-05
LOC102606465	12	32	139	117	68.0943	2.19578	0.631332	3.47802	0.00050514	0.00120013
LOC103091866	9	9	44	77	30.896	2.32572	0.794556	2.92707	0.00342171	0.00707333
LOC113230	8	8	45	49	24.9328	2.15498	0.841534	2.56078	0.0104437	0.019759
LOC148413	71	121	593	1198	432.937	2.81543	0.410514	6.85831	6.96804e-12	4.42268e-11
LOC150776	162	118	826	784	431.581	2.11288	0.368201	5.73837	9.55932e-09	4.22733e-08
LOC153684	10	20	72	110	47.2655	2.21254	0.672789	3.2886	0.00100686	0.00227894
LOC202181	7	4	70	84	36.4419	3.38659	0.808619	4.18811	2.81289e-05	7.99968e-05
LOC254896	14	17	66	89	42.0956	1.91946	0.660095	2.90786	0.00363916	0.00749324
LOC257396	14	8	94	96	47.6765	2.69284	0.696077	3.8686	0.000109461	0.000286526
LOC284648	15	26	115	205	79.517	2.56253	0.572099	4.47917	7.49326e-06	2.30618e-05
LOC389602	34	81	270	590	213.394	2.5083	0.514931	4.87113	1.10962e-06	3.78971e-06
LOC399815	5	8	37	46	21.5329	2.2867	0.911057	2.50994	0.012075	0.022592
LOC401286	12	8	122	90	52.3923	3.01158	0.697986	4.31468	1.59837e-05	4.68843e-05
LOC401320	18	21	136	171	77.2071	2.576	0.529699	4.86314	1.1554e-06	3.9358e-06
LOC642361	7	10	31	56	23.2849	1.94558	0.881026	2.20831	0.0272224	0.0474788
LOC642852	34	36	133	189	89.0173	1.79029	0.489251	3.65924	0.000252964	0.000628603
LOC643072	45	67	116	206	100.014	1.1177	0.4962	2.25253	0.0242891	0.0427861
LOC643387	75	74	846	687	378.272	2.97719	0.363928	8.18071	2.82173e-16	2.9894e-15
LOC646214	210	185	662	643	397.419	1.32174	0.333485	3.96344	7.3879e-05	0.000197944
LOC648987	96	83	414	478	244.25	1.9059	0.363456	5.24383	1.57273e-07	6.00392e-07
LOC653602	28	116	450	1652	476.106	3.47591	0.646683	5.37499	7.65875e-08	3.02913e-07
LOC727751	6	41	274	238	124.441	3.13104	0.701553	4.46302	8.08144e-06	2.47506e-05
LOC728392	199	472	627	1222	577.572	1.07699	0.441558	2.43907	0.014725	0.0271359
LOC728743	23	42	117	215	88.6744	1.95341	0.549443	3.55525	0.000377619	0.000912637
LOC728752	16	13	48	96	38.8651	1.87234	0.732768	2.55516	0.0106139	0.0200592
LOC729683	14	24	171	216	93.9717	2.96175	0.518317	5.71418	1.10237e-08	4.83267e-08
LOC730101	149	250	379	735	347.996	1.07785	0.404152	2.66693	0.00765473	0.0148771
LOC90768	137	168	1003	1438	609.697	2.59524	0.299019	8.67918	3.9865e-18	5.27833e-17
LOC90784	84	86	221	240	148.436	1.03936	0.394255	2.63627	0.00838233	0.0161611
LOC93622	111	140	772	931	438.49	2.3674	0.300025	7.89068	3.00552e-15	2.83905e-14
LOXL1	150	218	837	1035	507.136	1.95803	0.301483	6.49465	8.32251e-11	4.67862e-10
LOXL4	17	44	133	228	93.6912	2.18392	0.580336	3.76321	0.000167746	0.000428584
LPAR1	79	175	513	591	308.989	1.75606	0.406976	4.3149	1.59676e-05	4.68458e-05
LPAR6	108	97	378	410	229.576	1.53621	0.362884	4.23334	2.30247e-05	6.62494e-05
LPP-AS2	40	132	276	565	225.035	1.91467	0.557927	3.43176	0.000599668	0.0014085
LRFN1	28	20	232	364	141.232	3.20224	0.487198	6.57276	4.93913e-11	2.83035e-10
LRFN3	72	106	899	1686	598.804	3.44991	0.370543	9.31041	1.2734e-20	2.27818e-19
LRFN4	139	170	1041	1538	639.804	2.65407	0.30207	8.78627	1.54605e-18	2.15815e-17
LRIF1	254	302	685	860	490.751	1.07461	0.285186	3.76811	0.000164487	0.000420806
LRIG1	1197	1436	3148	3871	2260.83	1.01628	0.237304	4.2826	1.8472e-05	5.37709e-05
LRP10	701	898	2782	3969	1900.09	1.67543	0.262418	6.38458	1.71867e-10	9.32753e-10
LRP12	446	365	3024	2914	1525.68	2.46576	0.305869	8.06149	7.53691e-16	7.61456e-15
LRP3	229	261	924	1142	584.708	1.67471	0.27822	6.01936	1.75104e-09	8.45868e-09
LRP4	44	46	139	225	103.374	1.59721	0.476177	3.35423	0.00079586	0.00183363
LRR1	280	217	1490	1232	739.215	2.0523	0.353476	5.80607	6.39574e-09	2.89024e-08
LRRC14	134	128	967	1289	559.916	2.69215	0.306568	8.78159	1.61177e-18	2.24191e-17
LRRC17	202	181	1435	1373	721.084	2.47384	0.309564	7.99138	1.33434e-15	1.31423e-14
LRRC18	6	3	46	27	18.814	2.62551	1.06687	2.46093	0.0138576	0.0256731
LRRC20	119	140	507	600	312.58	1.69833	0.316605	5.36418	8.13159e-08	3.2069e-07
LRRC27	30	56	138	231	102.64	1.70811	0.512604	3.33223	0.000861538	0.00197279
LRRC37A3	24	58	142	190	94.0067	1.64727	0.544517	3.02519	0.00248476	0.005257
LRRC37A4P	262	300	721	819	492.875	1.05767	0.282834	3.73954	0.000184355	0.000468046
LRRC4	18	11	137	140	68.5854	2.84061	0.606896	4.68055	2.86104e-06	9.27474e-06
LRRC41	427	435	1345	1421	846.111	1.2828	0.272042	4.71545	2.41179e-06	7.8934e-06
LRRC4B	358	426	3749	6037	2311.13	3.2287	0.285426	11.3119	1.14611e-29	5.95445e-28
LRRC75A	40	29	152	139	83.4294	1.66948	0.534569	3.12304	0.00178991	0.00388058
LRRC75B	10	22	244	319	129.949	3.75521	0.510424	7.35703	1.88042e-13	1.42187e-12
LRRC8A	1153	806	5285	4567	2720.6	1.92015	0.34598	5.54988	2.85865e-08	1.19606e-07
LRRC8B	211	279	1078	1626	717.059	2.06035	0.300453	6.85748	7.00865e-12	4.44665e-11
LRRC8D	449	557	2091	3471	1471.02	2.05472	0.297024	6.91768	4.59113e-12	2.97788e-11
LRRC8E	12	18	94	130	56.5152	2.50485	0.609685	4.10843	3.9836e-05	0.000110879
LRRN1	258	162	2503	1959	1100.6	3.00001	0.393326	7.62728	2.39758e-14	2.01705e-13
LRRTM2	361	607	1502	2879	1200.43	1.77562	0.360977	4.91894	8.70161e-07	3.01987e-06
LSM10	154	210	3199	3541	1561.37	3.82432	0.263304	14.5243	8.49885e-48	3.10109e-45
LUM	28	42	303	412	173.24	2.95791	0.415527	7.11847	1.09135e-12	7.53004e-12
LURAP1	18	48	90	154	70.1437	1.50825	0.627942	2.40189	0.0163107	0.0298235
LUZP1	775	649	2115	2000	1306.24	1.12629	0.305363	3.68836	0.000225702	0.000565517
LYN	216	245	551	666	393.738	1.00014	0.296637	3.37161	0.000747307	0.00172913
LYPD1	310	408	2361	3628	1483.44	2.65516	0.285279	9.30727	1.31166e-20	2.34129e-19
LYSMD1	122	181	339	546	274.196	1.14537	0.369984	3.09574	0.00196324	0.00422426
LYSMD4	22	32	188	241	107.543	2.59719	0.472491	5.4968	3.86742e-08	1.59223e-07
LZTR1	107	155	317	483	244.925	1.21089	0.367863	3.29168	0.000995917	0.00225645
LZTS1	5131	4692	25183	28424	14413.3	2.03866	0.25517	7.9894	1.356e-15	1.33306e-14
LZTS2	200	225	745	927	481.271	1.57375	0.288732	5.45057	5.0208e-08	2.03451e-07
LZTS3	68	111	225	364	175.896	1.32158	0.421365	3.13642	0.00171026	0.00372022
MAB21L1	20	12	201	248	106.111	3.38655	0.537444	6.30122	2.95313e-10	1.56009e-09
MAB21L2	64	86	513	831	329.165	2.75614	0.36335	7.58535	3.31597e-14	2.7383e-13
MAD2L1BP	172	169	3538	3698	1666.89	4.00772	0.270677	14.8063	1.33455e-49	6.34518e-47
MAEA	244	283	1158	1313	684.139	1.83341	0.269983	6.79085	1.11473e-11	6.91853e-11
MAF	104	133	425	681	303.214	1.81365	0.355034	5.10837	3.24953e-07	1.18902e-06
MAF1	349	531	1153	1574	833.082	1.24101	0.294765	4.21017	2.55183e-05	7.30491e-05
MAFA	31	28	97	175	74.7651	1.77408	0.558724	3.17524	0.00149712	0.00328483
MAFG-AS1	30	36	378	347	176.743	3.07419	0.416041	7.38915	1.47769e-13	1.13263e-12
MAGEF1	563	731	3524	4339	2061.12	2.20926	0.245283	9.00697	2.11834e-19	3.2585e-18
MAGEH1	54	57	475	551	253.327	2.80744	0.353261	7.94723	1.90725e-15	1.84266e-14
MAGEL2	28	32	105	104	62.4943	1.41083	0.548595	2.57172	0.0101196	0.0192013
MAML1	701	657	2502	3035	1583.73	1.61612	0.266394	6.06666	1.30601e-09	6.40954e-09
MAML2	871	1262	4416	8359	3311.88	2.17229	0.327741	6.62805	3.40146e-11	1.98915e-10
MAML3	264	336	905	1659	714.667	1.67958	0.338104	4.96763	6.7777e-07	2.38275e-06
MAMLD1	341	231	1017	874	579.384	1.31427	0.381425	3.44569	0.000569597	0.00134229
MAMSTR	48	46	118	181	90.8688	1.24909	0.490284	2.54769	0.0108438	0.0204593
MAN1A2	1201	1726	3780	5217	2756.28	1.2259	0.265037	4.62539	3.73887e-06	1.19671e-05
MAN1B1	355	348	1171	1482	772.568	1.50517	0.279621	5.3829	7.32969e-08	2.90705e-07
MAN1B1-AS1	10	11	36	76	29.6617	1.98669	0.814026	2.44058	0.0146638	0.0270359
MAN2B2	94	115	242	361	188.364	1.12155	0.379128	2.95824	0.00309403	0.00644607
MANBA	119	176	449	657	319.943	1.51004	0.345482	4.37082	1.23783e-05	3.6829e-05
MANEA	478	606	2746	3152	1581.79	2.05228	0.246364	8.33029	8.06453e-17	9.21577e-16
MANEAL	323	267	1011	1707	749.198	1.76819	0.347235	5.09218	3.53961e-07	1.28885e-06
MANSC1	259	313	1425	2140	925.154	2.23132	0.287638	7.7574	8.66885e-15	7.72808e-14
MAP10	26	50	134	277	108.131	2.0329	0.545699	3.72531	0.000195076	0.000492953
MAP1A	815	1213	3232	5940	2519.2	1.77012	0.325932	5.43095	5.6056e-08	2.25691e-07
MAP1S	198	203	1149	1366	657.418	2.24421	0.281006	7.98635	1.38988e-15	1.36466e-14
MAP2K3	262	208	927	712	495.32	1.40599	0.375227	3.74705	0.000178927	0.00045478
MAP2K4	473	631	3395	4183	1945.51	2.38651	0.249523	9.56429	1.12979e-21	2.26971e-20
MAP2K4P1	18	24	105	136	63.7241	2.124	0.560358	3.79043	0.000150385	0.000386746
MAP3K10	65	96	331	350	192.972	1.70013	0.377519	4.50342	6.68685e-06	2.07222e-05
MAP3K11	180	214	738	1024	490.038	1.75583	0.2988	5.87629	4.19572e-09	1.93563e-08
MAP3K3	131	145	482	556	302.931	1.51201	0.318724	4.74394	2.09601e-06	6.92344e-06
MAP3K4	330	340	1483	1586	856.494	1.79642	0.270908	6.63111	3.33167e-11	1.95197e-10
MAP6D1	48	56	693	800	352.144	3.44722	0.332824	10.3575	3.86926e-25	1.15017e-23
MAPK11	66	63	289	383	181.427	1.96805	0.388009	5.07218	3.93276e-07	1.42281e-06
MAPK6	1328	1256	3819	3712	2378.87	1.14392	0.270915	4.22242	2.41695e-05	6.93526e-05
MAPK7	103	148	1303	1574	691.307	3.12997	0.292238	10.7103	9.10391e-27	3.29125e-25
MAPKAPK5-AS1	82	127	224	342	179.782	1.04107	0.403086	2.58275	0.00980154	0.0186453
MAPT	13	29	45	156	53.4931	1.84159	0.773912	2.37958	0.0173322	0.0314931
MARK4	184	232	861	1322	584.597	1.98432	0.309239	6.41679	1.39175e-10	7.64583e-10
MARS2	86	63	926	709	401.892	3.05834	0.404006	7.57003	3.73134e-14	3.06677e-13
MARVELD1	102	145	631	971	412.119	2.29575	0.337999	6.79219	1.10447e-11	6.86029e-11
MAST4	162	144	595	681	363.768	1.64994	0.328163	5.02781	4.96124e-07	1.77519e-06
MAT2A	942	873	10959	7578	4603.04	2.97001	0.337018	8.8126	1.2228e-18	1.72688e-17
MATN3	5	23	123	206	77.7024	3.18838	0.699043	4.56107	5.08944e-06	1.60091e-05
MB21D2	98	92	1220	1044	549.192	3.18377	0.338224	9.41321	4.81193e-21	9.04182e-20
MBD1	302	303	1095	1280	686.006	1.56766	0.278319	5.63262	1.77494e-08	7.60885e-08
MBD3	705	792	2617	3134	1667.2	1.54117	0.242892	6.34507	2.22323e-10	1.19338e-09
MBD4	308	292	1091	1346	697.296	1.61085	0.286939	5.61389	1.97832e-08	8.43246e-08
MBD5	269	374	1096	2305	900.578	1.98535	0.369159	5.37805	7.52983e-08	2.9819e-07
MBLAC2	133	99	472	490	275.867	1.63784	0.381529	4.29282	1.76414e-05	5.14583e-05
MBNL1-AS1	18	46	80	268	90.1817	2.03349	0.695321	2.92453	0.00344981	0.00712766
MBNL2	114	219	502	852	381.246	1.63333	0.397326	4.11081	3.94281e-05	0.000109861
MBOAT1	228	356	725	986	531.547	1.16145	0.314874	3.68861	0.000225479	0.000565048
MC1R	8	20	63	116	45.7494	2.2879	0.725459	3.15373	0.00161196	0.00351958
MCAM	239	181	750	679	433.132	1.35951	0.364107	3.73381	0.000188604	0.000477684
MCAT	47	52	327	267	158.229	2.20405	0.428247	5.14667	2.65157e-07	9.80513e-07
MCEE	14	21	60	73	38.5314	1.53811	0.677344	2.2708	0.0231588	0.0409804
MCIDAS	11	12	155	120	66.8682	3.2015	0.619122	5.17103	2.32811e-07	8.67236e-07
MCM9	88	66	243	249	151.364	1.2631	0.434179	2.90918	0.00362381	0.0074626
MCPH1	319	283	863	870	549.465	1.12113	0.312273	3.59023	0.000330389	0.000806817
MDGA2	79	91	286	486	212.799	1.76617	0.393972	4.48299	7.36055e-06	2.26935e-05
MDM2	2715	3084	10005	13394	6678.43	1.60654	0.237646	6.7602	1.37798e-11	8.44879e-11
MECOM	176	172	510	615	342.349	1.28477	0.318192	4.03774	5.39692e-05	0.000147189
MECP2	631	896	1877	2645	1400.55	1.17024	0.275744	4.24394	2.19633e-05	6.33814e-05
MED11	72	102	1145	1546	627.091	3.55507	0.308617	11.5194	1.05377e-30	6.03418e-29
MED18	62	86	576	863	349.689	2.87936	0.349264	8.24408	1.66439e-16	1.81602e-15
MED20	121	167	389	440	260.593	1.13853	0.335551	3.39303	0.000691249	0.00160939
MED21	154	187	626	656	374.812	1.52124	0.306105	4.96966	6.70698e-07	2.36e-06
MED22	86	71	1115	1013	509.206	3.3607	0.349226	9.62327	6.37692e-22	1.31304e-20
MED26	92	80	685	865	383.261	2.7567	0.337063	8.17858	2.87201e-16	3.03856e-15
MED7	100	99	617	768	355.363	2.39078	0.323237	7.39637	1.39956e-13	1.07484e-12
MED9	139	234	555	687	372.163	1.35449	0.340002	3.98378	6.78279e-05	0.000182667
MEGF9	655	854	1969	2959	1481.51	1.3032	0.276894	4.70651	2.51992e-06	8.22157e-06
MEIS2	292	327	964	1200	642.55	1.40305	0.273585	5.12837	2.92255e-07	1.07666e-06
MEPCE	366	361	2004	1911	1060.13	2.03354	0.283305	7.17793	7.07731e-13	4.99969e-12
MERTK	105	62	327	246	174.594	1.36921	0.495817	2.76152	0.00575333	0.0114352
MESDC1	48	78	260	424	181.259	2.04226	0.424691	4.80883	1.51819e-06	5.10071e-06
MESDC2	570	500	2213	2192	1265.08	1.63725	0.291848	5.60992	2.02416e-08	8.61845e-08
METAP1D	12	15	101	92	49.7286	2.45603	0.640634	3.83374	0.000126209	0.000328069
METRNL	79	82	462	586	271.631	2.2957	0.341803	6.71644	1.86218e-11	1.12117e-10
METTL1	58	23	510	345	212.425	2.98093	0.56819	5.24636	1.55131e-07	5.92504e-07
METTL13	253	235	1224	1213	669.639	1.91961	0.300681	6.38421	1.72288e-10	9.34717e-10
METTL15	93	124	279	350	196.852	1.14139	0.361403	3.15822	0.00158738	0.00346927
METTL18	93	66	350	306	189.355	1.63752	0.436456	3.75186	0.000175529	0.000446797
METTL21A	127	142	415	401	254.119	1.21156	0.343023	3.53201	0.000412419	0.00099064
METTL21B	43	72	155	255	119.661	1.43722	0.472977	3.03867	0.00237623	0.00504438
METTL23	90	110	335	394	214.163	1.47083	0.349662	4.20642	2.59447e-05	7.4202e-05
METTL4	236	236	837	769	485.058	1.37391	0.314335	4.37084	1.23769e-05	3.6829e-05
METTL7A	275	523	792	1488	706.475	1.11969	0.388336	2.8833	0.00393534	0.00805235
METTL7B	502	239	2438	1220	1032.74	1.90104	0.518297	3.66786	0.000244592	0.000609635
METTL9	757	928	2116	2306	1435.7	1.00135	0.246519	4.06195	4.86651e-05	0.000133512
MEX3A	712	608	2356	2386	1409.79	1.43783	0.292719	4.91198	9.01593e-07	3.11998e-06
MEX3B	60	34	212	177	112.583	1.63395	0.538006	3.03704	0.00238913	0.00507109
MEX3C	1770	1318	9056	8301	4677.04	2.08087	0.321313	6.47613	9.41043e-11	5.2638e-10
MEX3D	219	175	1083	1314	630.699	2.1858	0.322245	6.78304	1.17669e-11	7.28297e-11
MFAP1	181	151	881	1101	522.659	2.15958	0.322685	6.69254	2.19325e-11	1.30944e-10
MFAP3	682	788	4178	4795	2357.29	2.21307	0.236976	9.3388	9.74356e-21	1.7572e-19
MFAP3L	93	115	534	758	336.005	2.23059	0.330919	6.74057	1.57761e-11	9.59037e-11
MFHAS1	287	270	1854	2248	1044.42	2.46999	0.276771	8.92432	4.48426e-19	6.63755e-18
MFSD5	167	172	1662	2098	906.538	3.06394	0.275778	11.1102	1.11946e-28	5.2275e-27
MFSD6	473	613	1327	2057	1030.68	1.23355	0.29036	4.24834	2.15361e-05	6.224e-05
MFSD8	62	125	267	343	183.309	1.33118	0.428669	3.10538	0.00190037	0.00410304
MFSD9	78	66	350	412	206.004	1.99082	0.383132	5.19618	2.03423e-07	7.65764e-07
MGA	746	935	4287	6199	2723.22	2.23659	0.259576	8.61633	6.91342e-18	8.86206e-17
MGAT1	491	505	3016	4060	1804.73	2.41702	0.260578	9.27562	1.76597e-20	3.09588e-19
MGAT2	449	527	3648	4451	2023.67	2.65368	0.241948	10.968	5.44811e-28	2.29787e-26
MGAT5	4321	2757	11805	8846	6596.52	1.13679	0.380815	2.98516	0.00283434	0.00594418
MGC12916	18	20	62	102	45.7993	1.69342	0.646348	2.61999	0.00879333	0.0168933
MGME1	207	207	915	927	518.415	1.75591	0.299693	5.85905	4.65529e-09	2.13822e-08
MGRN1	341	294	1116	1396	723.92	1.56671	0.302597	5.17754	2.24833e-07	8.39511e-07
MICAL3	156	253	408	858	382.433	1.22093	0.412356	2.96086	0.00306786	0.00639664
MID1	190	325	943	1895	745.15	2.05789	0.385034	5.34469	9.05734e-08	3.55008e-07
MID1IP1	361	409	1743	3560	1341.48	2.35606	0.348861	6.75358	1.44246e-11	8.82344e-11
MID2	131	177	650	1083	456.442	2.08432	0.341509	6.10327	1.03922e-09	5.16317e-09
MIEF1	340	440	1052	1349	737.592	1.22573	0.27209	4.50487	6.64145e-06	2.05978e-05
MIEF2	18	44	454	812	286.289	3.96262	0.471176	8.41005	4.09833e-17	4.86405e-16
MINPP1	242	227	1783	1833	919.242	2.54496	0.286666	8.87779	6.82026e-19	9.90833e-18
MIOS	386	333	1925	1940	1046.34	2.02059	0.297796	6.78515	1.15969e-11	7.18624e-11
MIR210HG	14	14	69	130	50.2436	2.40209	0.664767	3.61344	0.000302166	0.000741707
MIR22HG	24	76	142	339	128.667	1.8808	0.62074	3.02993	0.00244609	0.00518427
MIS12	497	426	2496	2397	1330.31	2.0025	0.29919	6.69308	2.18517e-11	1.30512e-10
MKL1	90	97	313	380	202.795	1.48689	0.357753	4.15618	3.23616e-05	9.14049e-05
MKL2	313	475	852	1310	683.883	1.05907	0.31736	3.33713	0.000846489	0.00194002
MKRN3	31	31	93	119	63.3704	1.36495	0.545193	2.50361	0.0122934	0.0229678
MLC1	580	858	1556	2532	1277.1	1.10613	0.308258	3.58834	0.000332793	0.00081231
MLH3	279	312	962	1270	648.177	1.51129	0.278728	5.42211	5.8899e-08	2.36652e-07
MLLT1	744	868	2536	3430	1739.79	1.48297	0.252074	5.88306	4.02741e-09	1.86182e-08
MLX	439	552	1673	1568	986.717	1.3283	0.27656	4.80294	1.56352e-06	5.23955e-06
MLXIP	251	285	888	1043	569.53	1.45023	0.2769	5.2374	1.62857e-07	6.20501e-07
MLYCD	36	38	282	351	157.507	2.69219	0.409554	6.57346	4.91593e-11	2.81808e-10
MMAB	413	429	1145	1575	824.419	1.27954	0.278826	4.58904	4.45286e-06	1.41085e-05
MMP17	46	59	198	300	136.256	1.83993	0.429052	4.28836	1.79994e-05	5.2473e-05
MOB2	43	89	432	645	267.17	2.64543	0.417489	6.33654	2.3499e-10	1.25879e-09
MOB3A	363	435	1623	2317	1071.22	1.89746	0.272654	6.95921	3.42179e-12	2.24918e-11
MOB3B	397	489	1089	1653	837.823	1.22196	0.289646	4.21881	2.45596e-05	7.04333e-05
MOB3C	30	36	145	225	97.8134	2.07686	0.486265	4.27104	1.94564e-05	5.65001e-05
MOCS1	36	50	207	255	123.858	2.03356	0.43277	4.69894	2.61511e-06	8.50913e-06
MOCS3	39	72	545	731	305.133	3.13887	0.381832	8.22053	2.02598e-16	2.18622e-15
MOGS	350	292	1713	1844	955.618	2.05895	0.301788	6.82248	8.94829e-12	5.6025e-11
MOK	7	11	34	79	28.8685	2.23237	0.852807	2.61768	0.00885306	0.0169935
MON1A	72	86	493	573	275.145	2.35855	0.335088	7.0386	1.94187e-12	1.31045e-11
MON1B	134	161	615	904	409.034	1.95677	0.319388	6.12663	8.9759e-10	4.49511e-09
MPLKIP	155	196	488	624	338.825	1.26603	0.312324	4.05358	5.04398e-05	0.000138067
MPV17L2	130	118	563	647	332.725	1.87772	0.332085	5.65435	1.56436e-08	6.75234e-08
MR1	118	296	424	1052	424.677	1.43955	0.503803	2.85738	0.00427159	0.00868262
MRAP2	110	158	362	604	281.459	1.44517	0.372704	3.87752	0.000105526	0.000276688
MRAS	565	867	1574	2389	1250.3	1.073	0.301147	3.56305	0.000366566	0.000887975
MRFAP1	2209	1898	5401	6418	3733.41	1.10915	0.273801	4.05091	5.10188e-05	0.000139541
MRFAP1L1	378	670	1253	2250	1037.74	1.34461	0.358778	3.74776	0.000178422	0.000453571
MRGBP	230	256	1205	1550	731.294	2.09837	0.27404	7.65716	1.90085e-14	1.62177e-13
MRM1	21	20	81	65	43.7337	1.44474	0.659603	2.19032	0.0285011	0.0494726
MRPL12	450	447	1453	1330	863.332	1.24038	0.292861	4.23537	2.28173e-05	6.5725e-05
MRPL14	203	238	2577	2297	1188.73	3.08395	0.286669	10.7579	5.44171e-27	2.00895e-25
MRPL16	112	189	500	671	335.918	1.57458	0.35204	4.47274	7.72227e-06	2.37294e-05
MRPL17	273	230	1968	1546	915.189	2.41075	0.343722	7.01367	2.3215e-12	1.55262e-11
MRPL27	280	330	3269	3111	1561.89	3.00116	0.266996	11.2405	2.57991e-29	1.28098e-27
MRPL34	144	262	1659	1957	894.048	2.7803	0.321242	8.65484	4.93592e-18	6.48072e-17
MRPL44	213	192	1427	1274	705.625	2.34104	0.319106	7.33626	2.19651e-13	1.64502e-12
MRPL46	129	110	580	602	325.244	1.89938	0.347152	5.47131	4.46711e-08	1.82381e-07
MRPL50	127	109	344	295	207.57	1.03987	0.399101	2.60552	0.00917339	0.0175333
MRPL57	196	261	2255	2762	1210.8	3.06374	0.263014	11.6486	2.33305e-31	1.46422e-29
MRPS12	122	145	933	839	462.335	2.3482	0.319003	7.36105	1.82467e-13	1.38238e-12
MRPS18A	188	154	558	473	324.021	1.19272	0.374809	3.1822	0.00146159	0.00321451
MRPS2	241	194	1500	1379	752.961	2.32226	0.330841	7.01925	2.23065e-12	1.49377e-11
MRPS25	133	116	438	381	250.498	1.32082	0.380253	3.47354	0.000513647	0.00121868
MRPS34	296	341	923	829	563.367	1.07574	0.302016	3.56185	0.000368252	0.000891511
MSANTD2	78	57	644	568	303.646	2.76171	0.398147	6.9364	4.02225e-12	2.61972e-11
MSANTD3	230	281	1408	1866	848.757	2.27831	0.27164	8.38724	4.97682e-17	5.84478e-16
MSANTD4	375	384	1130	1306	743.291	1.27867	0.271948	4.7019	2.5775e-06	8.39548e-06
MSH6	744	549	3240	2240	1581.35	1.68814	0.377742	4.46902	7.85772e-06	2.41268e-05
MSL2	487	832	4558	6780	2795.98	2.7149	0.30756	8.82724	1.07295e-18	1.52487e-17
MSMO1	809	798	4183	3997	2240.11	1.9519	0.268589	7.26722	3.66965e-13	2.67054e-12
MSRB1	114	155	1597	2071	865.057	3.37408	0.283532	11.9002	1.18054e-32	8.73711e-31
MSTO1	149	130	421	438	266.61	1.2162	0.355163	3.42435	0.000616273	0.00144599
MSTO2P	39	35	179	87	80.5579	1.4791	0.622349	2.37665	0.0174707	0.0317336
MTCL1	80	62	439	439	231.783	2.21966	0.393058	5.64716	1.63119e-08	7.02922e-08
MTERF1	78	90	731	893	397.924	2.87316	0.312573	9.19196	3.85733e-20	6.55705e-19
MTERF4	83	108	354	397	216.511	1.58566	0.352196	4.5022	6.72531e-06	2.08332e-05
MTF1	231	290	699	868	485.354	1.19227	0.287082	4.15308	3.28033e-05	9.25523e-05
MTFP1	68	56	428	255	186.962	2.08149	0.487637	4.26851	1.9678e-05	5.71178e-05
MTG2	130	127	492	625	314.087	1.70937	0.329104	5.19401	2.05809e-07	7.7382e-07
MTHFR	134	245	507	993	423.762	1.58503	0.409269	3.87283	0.00010758	0.000281744
MTHFSD	35	61	318	381	177.677	2.4836	0.412338	6.02322	1.70979e-09	8.26704e-09
MTMR12	572	599	1719	1866	1110.85	1.215	0.258897	4.69299	2.69239e-06	8.75514e-06
MTMR4	744	660	2271	2161	1368.32	1.25673	0.2929	4.29065	1.7815e-05	5.1955e-05
MTPAP	147	150	634	684	370.414	1.7501	0.312548	5.59947	2.15007e-08	9.12487e-08
MUL1	260	282	2069	2300	1099.88	2.61268	0.259736	10.059	8.38617e-24	2.13358e-22
MUM1	205	262	898	1073	557.608	1.68394	0.281424	5.98366	2.18174e-09	1.04206e-08
MVB12B	171	266	1298	2161	860.114	2.5842	0.331832	7.78768	6.82518e-15	6.14736e-14
MYC	224	91	1417	667	558.221	2.31973	0.571459	4.05931	4.92171e-05	0.000134932
MYD88	297	340	1714	1708	924.741	2.03586	0.270104	7.53731	4.79752e-14	3.89008e-13
MYLIP	123	155	444	677	318.512	1.60472	0.340627	4.71109	2.46396e-06	8.05573e-06
MYNN	214	311	964	1000	574.024	1.52433	0.297359	5.12621	2.95638e-07	1.0881e-06
MYO10	585	760	1658	2435	1257.23	1.20235	0.275458	4.36493	1.27164e-05	3.77809e-05
MYO9B	798	706	2587	2397	1518.34	1.32806	0.295347	4.49662	6.90419e-06	2.1362e-05
MYPOP	42	52	125	187	93.4285	1.3242	0.476915	2.7766	0.00549306	0.0109568
MZF1	19	27	158	279	105.926	2.83807	0.515645	5.50392	3.71431e-08	1.5316e-07
MZF1-AS1	18	10	85	148	57.7836	2.60916	0.672428	3.88021	0.000104368	0.000273789
N4BP1	220	293	1060	1196	632.945	1.74848	0.278841	6.27052	3.59846e-10	1.87949e-09
NAA40	179	228	604	707	398.432	1.29498	0.298264	4.34172	1.41371e-05	4.18118e-05
NAA60	261	342	1201	1718	796.305	1.8737	0.286122	6.54859	5.80843e-11	3.30916e-10
NAB2	436	379	3164	3327	1641.92	2.58588	0.284453	9.09071	9.83961e-20	1.58668e-18
NACAD	174	225	1581	2515	987.478	2.95173	0.303392	9.72911	2.26563e-22	4.96477e-21
NAGLU	261	411	3462	6153	2233.43	3.43593	0.329517	10.4272	1.86392e-25	5.7119e-24
NAGPA	41	20	183	230	106.894	2.31889	0.55652	4.16676	3.08955e-05	8.75002e-05
NAGS	10	15	111	154	63.8994	3.00932	0.60132	5.00453	5.5998e-07	1.99096e-06
NAIF1	69	79	462	621	274.777	2.46618	0.344229	7.16436	7.81531e-13	5.49383e-12
NAIP	13	52	116	157	76.3227	1.72002	0.672007	2.55952	0.0104817	0.0198285
NANP	137	136	406	533	280.051	1.37081	0.336714	4.07113	4.67859e-05	0.000128649
NAP1L5	94	201	485	1096	415.366	2.02326	0.462339	4.37613	1.20806e-05	3.60146e-05
NAT1	34	43	473	546	241.985	3.33298	0.369331	9.02435	1.8076e-19	2.81362e-18
NAT6	28	37	181	242	109.281	2.3036	0.46028	5.00478	5.59244e-07	1.98879e-06
NAT8L	108	159	289	513	245.772	1.18052	0.395411	2.98555	0.00283073	0.00593772
NAT9	85	135	306	275	188.508	1.03339	0.399406	2.58731	0.00967294	0.018423
NATD1	31	43	95	187	80.6506	1.51548	0.549337	2.75875	0.00580231	0.0115238
NAV1	1300	1117	4134	4246	2514.52	1.38595	0.282408	4.90761	9.21937e-07	3.18757e-06
NCBP2-AS2	105	131	1126	1621	655.556	3.13615	0.302033	10.3835	2.94791e-25	8.87767e-24
NCDN	94	101	390	411	229.297	1.64257	0.349349	4.70181	2.57866e-06	8.39748e-06
NCEH1	326	247	1775	1359	853.42	2.05292	0.366487	5.60162	2.12362e-08	9.02234e-08
NCK1	391	438	5848	7335	3075.52	3.58804	0.241683	14.8461	7.37759e-50	3.61733e-47
NCK1-AS1	26	45	158	572	171.68	2.93076	0.609672	4.80711	1.53126e-06	5.14025e-06
NCK2	391	432	1824	2107	1083.86	1.85647	0.254626	7.29096	3.07754e-13	2.26272e-12
NCKAP5L	233	315	1324	1800	825.743	2.11385	0.281182	7.51772	5.57392e-14	4.50334e-13
NCOA2	310	364	971	1477	715.123	1.45015	0.295428	4.90865	9.17061e-07	3.17211e-06
NCOA5	283	167	891	718	483.842	1.4236	0.425097	3.34888	0.000811384	0.00186693
NCOA7	72	84	193	279	145.489	1.18939	0.405376	2.93403	0.00334591	0.00692943
NDE1	365	379	997	1341	714.846	1.24096	0.280922	4.41747	9.98643e-06	3.01727e-05
NDNF	38	30	226	229	118.436	2.33538	0.46897	4.97981	6.36466e-07	2.24458e-06
NDOR1	84	87	425	475	243.553	1.9955	0.346432	5.76014	8.40429e-09	3.74292e-08
NDP	99	229	860	2088	711.13	2.76974	0.469688	5.89697	3.70235e-09	1.71711e-08
NDST1	1309	1699	4068	5922	2991.51	1.32891	0.260931	5.09297	3.52496e-07	1.28411e-06
NDST2	102	110	520	661	314.723	2.07259	0.324617	6.38474	1.7169e-10	9.32117e-10
NDUFA6-AS1	4	15	47	81	32.4293	2.37958	0.8623	2.75957	0.00578771	0.0114963
NECAP2	234	319	879	1221	606.857	1.52718	0.294422	5.18705	2.13649e-07	8.00992e-07
NEDD9	862	939	5707	6836	3219.82	2.39766	0.236533	10.1367	3.79782e-24	1.00485e-22
NEK11	56	110	284	444	201.769	1.74644	0.433081	4.03259	5.51643e-05	0.000150291
NEK6	433	929	1256	2979	1269.97	1.23718	0.439513	2.81488	0.00487954	0.00980783
NETO2	1858	1392	14438	4270	5171.13	2.16848	0.547059	3.96388	7.37402e-05	0.000197606
NEU3	38	36	454	591	245.985	3.40899	0.379866	8.97419	2.85456e-19	4.33181e-18
NEUROD1	96	75	426	478	244.951	1.98756	0.379961	5.23096	1.68635e-07	6.4096e-07
NFASC	150	219	475	652	345.91	1.21709	0.32952	3.69353	0.000221159	0.000554842
NFATC1	131	192	1157	1733	709.375	2.7629	0.313115	8.8239	1.1054e-18	1.56814e-17
NFATC3	518	532	1653	1803	1048.45	1.31817	0.262488	5.02184	5.11788e-07	1.82915e-06
NFE2L1	2193	2388	11197	14829	6900.59	2.09831	0.238722	8.78977	1.49862e-18	2.09631e-17
NFE2L3	261	318	1583	2141	964.193	2.28265	0.269618	8.46624	2.53438e-17	3.06115e-16
NFIL3	56	99	563	1218	419.521	3.11434	0.432854	7.1949	6.25079e-13	4.43979e-12
NFKBIE	67	73	441	581	259.641	2.46149	0.348848	7.05605	1.71299e-12	1.16149e-11
NFYA	367	367	1931	2108	1084.54	2.05828	0.266626	7.71976	1.16551e-14	1.02161e-13
NGRN	1133	1577	3241	4347	2395.42	1.091	0.257989	4.22885	2.34887e-05	6.74853e-05
NHS	82	124	237	540	221.803	1.4983	0.459916	3.25778	0.00112287	0.00251863
NHSL1	1427	1122	7737	6726	3894.89	2.10045	0.317892	6.60742	3.9108e-11	2.27009e-10
NHSL2	702	549	3639	3207	1855.79	2.04754	0.323575	6.32787	2.48564e-10	1.32607e-09
NICN1	67	138	249	336	182.663	1.1371	0.435652	2.61012	0.00905117	0.0173271
NIF3L1	195	178	797	822	458.425	1.71445	0.315766	5.4295	5.65115e-08	2.27467e-07
NIFK-AS1	16	45	88	197	76.9064	1.83519	0.658704	2.78606	0.00533526	0.0106624
NIM1K	76	120	504	956	364.822	2.49023	0.396621	6.27861	3.41605e-10	1.78898e-09
NINJ1	179	293	2196	3258	1299.8	3.13851	0.310801	10.0981	5.63172e-24	1.46052e-22
NIPBL-AS1	150	224	456	668	346	1.19172	0.340269	3.5023	0.000461256	0.00110087
NIT1	118	142	362	390	236.744	1.14092	0.338822	3.36733	0.000759006	0.00175388
NKRF	110	94	646	540	318.119	2.14421	0.376209	5.69953	1.20136e-08	5.25059e-08
NKX2-2	104	117	659	896	396.854	2.40804	0.315406	7.63473	2.26291e-14	1.91299e-13
NKX2-5	52	37	574	593	279.013	3.30095	0.39736	8.3072	9.79852e-17	1.10603e-15
NKX3-1	80	65	362	291	184.857	1.77528	0.431016	4.11884	3.80792e-05	0.000106329
NKX3-2	14	19	67	117	48.4792	2.06865	0.651546	3.17499	0.00149844	0.0032868
NLGN1	826	980	4895	8082	3280.07	2.43053	0.284713	8.53675	1.38044e-17	1.70948e-16
NLGN2	712	1108	2085	3748	1751.49	1.27689	0.330368	3.86507	0.000111059	0.000290296
NLGN3	240	192	1597	1576	814.355	2.46853	0.321765	7.67184	1.6955e-14	1.45607e-13
NLGN4X	482	548	2451	3272	1522.99	2.06846	0.254758	8.11931	4.68847e-16	4.83962e-15
NLRC5	80	58	447	471	239.029	2.31925	0.398797	5.81562	6.0408e-09	2.74089e-08
NMT1	715	939	2751	4005	1915.19	1.62805	0.267691	6.08184	1.18812e-09	5.864e-09
NNT-AS1	153	229	769	1525	593.5	2.17515	0.375344	5.79508	6.829e-09	3.07628e-08
NOA1	120	151	602	711	360.267	1.88265	0.308584	6.10094	1.05446e-09	5.22734e-09
NOB1	183	145	505	452	303.51	1.141	0.376618	3.02959	0.00244889	0.0051895
NOCT	137	77	1388	907	569.045	3.0183	0.45951	6.56851	5.08203e-11	2.91011e-10
NOD1	62	84	323	410	199.073	1.93359	0.369307	5.23573	1.64337e-07	6.25676e-07
NOL6	181	142	631	460	333.14	1.36222	0.406008	3.35516	0.000793204	0.00182778
NOP14-AS1	41	33	465	707	271.996	3.55921	0.402918	8.83359	1.01367e-18	1.44323e-17
NOS1AP	140	128	422	438	263.532	1.27858	0.349856	3.65457	0.00025761	0.000639441
NOVA1	247	352	1785	2575	1103.16	2.46613	0.287918	8.56538	1.07722e-17	1.34567e-16
NPLOC4	600	601	1720	1863	1119.67	1.1753	0.264073	4.45067	8.56012e-06	2.60945e-05
NPR1	270	130	935	482	432.965	1.42192	0.536629	2.64973	0.00805565	0.0155733
NR1D2	1007	1426	5211	7473	3404.8	1.98515	0.26723	7.42861	1.09743e-13	8.55796e-13
NR1H3	143	153	661	583	355.982	1.68452	0.335587	5.01963	5.17716e-07	1.84949e-06
NR2C2AP	202	85	600	345	294.319	1.30517	0.562538	2.32014	0.0203332	0.0363688
NR2E1	165	243	599	877	431.021	1.45849	0.326594	4.46574	7.97917e-06	2.44661e-05
NR2F1	782	945	4772	7870	3185.94	2.45843	0.284971	8.62697	6.29975e-18	8.16211e-17
NR2F2	440	530	1975	3385	1416.77	2.05063	0.304485	6.73474	1.64227e-11	9.94875e-11
NR2F6	140	178	751	998	466.008	2.05996	0.300438	6.85653	7.05545e-12	4.47453e-11
NR3C1	1537	2180	5602	6869	3737.04	1.35785	0.248773	5.45818	4.81027e-08	1.95324e-07
NR3C2	46	98	316	516	217.457	2.14534	0.447597	4.79301	1.64293e-06	5.49161e-06
NR4A1	101	89	407	351	220.229	1.60067	0.392583	4.07728	4.55654e-05	0.000125645
NR4A2	13	21	81	115	51.5636	2.134	0.625653	3.41084	0.000647622	0.00151411
NRAV	76	95	743	1011	425.125	2.95672	0.318058	9.29615	1.45622e-20	2.57589e-19
NRBF2	101	117	681	928	407.492	2.47831	0.314159	7.88872	3.05309e-15	2.88224e-14
NRDE2	107	118	517	804	346.397	2.13886	0.342404	6.24661	4.1945e-10	2.17559e-09
NRF1	183	155	686	641	386.381	1.57081	0.346554	4.53265	5.82477e-06	1.82089e-05
NRG2	115	124	493	596	303.063	1.78517	0.322567	5.53427	3.1253e-08	1.30034e-07
NRGN	180	152	428	455	287.038	1.00191	0.353048	2.83789	0.00454127	0.00918203
NRIP1	465	389	1887	2050	1098.73	1.79308	0.297209	6.03304	1.60901e-09	7.81591e-09
NRP1	121	89	413	437	245.097	1.60153	0.391494	4.09082	4.29859e-05	0.000118992
NRSN2	402	533	1246	1665	890.017	1.24131	0.271931	4.5648	4.99971e-06	1.57458e-05
NRSN2-AS1	21	34	99	193	77.3292	2.00078	0.572903	3.49236	0.000478766	0.00114023
NRXN3	137	143	596	1009	421.886	2.09689	0.348125	6.02338	1.70807e-09	8.26127e-09
NSD1	534	603	1747	2215	1176.78	1.39771	0.253716	5.50896	3.60954e-08	1.49114e-07
NSDHL	485	401	2468	2336	1301.24	2.03381	0.30836	6.59557	4.23625e-11	2.44813e-10
NT5DC3	253	169	1003	779	513.494	1.67231	0.402744	4.15229	3.29168e-05	9.2839e-05
NTM	201	265	952	1377	630.836	1.91944	0.297598	6.44978	1.12015e-10	6.21468e-10
NTSR1	4	3	90	47	32.4897	3.92093	0.955882	4.10189	4.09783e-05	0.000113877
NUAK1	199	229	993	990	552.595	1.8226	0.290077	6.28314	3.318e-10	1.74191e-09
NUAK2	46	86	300	606	228.644	2.37707	0.460321	5.16393	2.4182e-07	8.98664e-07
NUDCD3	703	702	5743	6533	3055.86	2.72277	0.247634	10.9952	4.032e-28	1.72376e-26
NUDT10	104	109	271	309	186.211	1.04396	0.364532	2.86382	0.00418561	0.00852665
NUDT22	103	153	430	498	272.569	1.47357	0.341234	4.31836	1.57192e-05	4.6186e-05
NUFIP2	3251	3257	9547	11441	6390.54	1.28188	0.240541	5.32914	9.86768e-08	3.84259e-07
NUMBL	94	111	441	537	269.148	1.85561	0.331563	5.59655	2.18658e-08	9.26475e-08
NUP153	1505	1099	4960	4094	2735.65	1.39243	0.343101	4.05837	4.94164e-05	0.000135419
NUP50	654	548	2874	2615	1543.06	1.78868	0.308011	5.8072	6.35254e-09	2.87237e-08
NUP50-AS1	35	32	163	159	89.2568	1.86598	0.495964	3.76232	0.000168342	0.000429967
NUP62	572	458	3167	3429	1725.97	2.26482	0.299124	7.5715	3.68946e-14	3.03394e-13
NUPL2	199	178	978	991	535.888	1.98133	0.313694	6.31614	2.68185e-10	1.42348e-09
NXN	162	101	1119	879	514.634	2.51645	0.414755	6.06731	1.30068e-09	6.38736e-09
NXPE3	666	1143	3591	5197	2389.28	1.8935	0.306006	6.18778	6.10183e-10	3.10837e-09
NXPH4	60	68	223	238	136.341	1.45483	0.406255	3.58107	0.000342192	0.00083342
NXT1	124	88	2175	1755	922.077	3.81001	0.370445	10.285	8.23659e-25	2.36256e-23
NYAP1	18	64	123	343	120.022	2.11867	0.672422	3.1508	0.00162822	0.00355359
OCLN	28	43	109	103	66.1187	1.20488	0.546717	2.20385	0.0275349	0.0479546
OGDH	1113	1184	3808	3544	2257.08	1.2882	0.26404	4.87879	1.06739e-06	3.65582e-06
OGFOD2	80	98	330	385	204.938	1.61147	0.355692	4.53053	5.88359e-06	1.83818e-05
OGFOD3	187	241	624	974	462.63	1.49369	0.322046	4.63813	3.51567e-06	1.12919e-05
OGFR	137	114	359	464	249.431	1.29334	0.367861	3.51583	0.000438382	0.00104899
OLIG1	558	458	3081	3068	1629.04	2.18921	0.300539	7.28428	3.23404e-13	2.37002e-12
OLIG2	995	671	4575	3093	2174.28	1.80318	0.393818	4.57873	4.67816e-06	1.47746e-05
OPA3	215	265	726	1005	507.657	1.44744	0.295601	4.89662	9.75004e-07	3.35699e-06
OPHN1	315	410	1255	1435	786.66	1.50152	0.266743	5.62909	1.81166e-08	7.76001e-08
OPN3	169	210	1020	1051	556.874	2.06288	0.288338	7.15439	8.40468e-13	5.8844e-12
OPRL1	45	66	378	751	270.424	2.93296	0.426789	6.87214	6.32455e-12	4.0404e-11
ORAI1	148	124	863	911	462.977	2.29675	0.329626	6.96774	3.22078e-12	2.12417e-11
ORAI2	611	743	4194	5015	2371.42	2.36976	0.237953	9.95895	2.30477e-23	5.55482e-22
OSBPL11	395	347	1293	1456	807.962	1.47863	0.293856	5.0318	4.85896e-07	1.74057e-06
OSBPL2	165	241	660	1077	484.918	1.69447	0.33887	5.00036	5.72245e-07	2.03134e-06
OSGEPL1	73	108	299	310	183.093	1.37134	0.381836	3.59143	0.000328867	0.000803476
OSGIN1	8	20	87	126	53.364	2.54911	0.671415	3.79663	0.000146678	0.000377709
OSGIN2	401	342	990	1054	656.98	1.05042	0.308332	3.40679	0.000657308	0.00153492
OSTC	418	379	1652	984	812.535	1.34957	0.395854	3.40927	0.000651366	0.00152241
OTUB2	44	51	300	450	187.49	2.57071	0.398999	6.44292	1.17199e-10	6.49311e-10
OTULIN	704	697	1922	2225	1296.99	1.15972	0.259997	4.4605	8.17668e-06	2.50033e-05
OTX1	42	42	177	245	114.597	1.91606	0.449221	4.26529	1.99638e-05	5.78988e-05
OXSM	52	36	489	469	233.987	3.03464	0.419899	7.22708	4.93507e-13	3.54539e-12
P2RX5	39	16	203	75	78.7599	1.94583	0.767023	2.53687	0.011185	0.0210574
P2RX7	80	157	613	1146	439.41	2.49692	0.412208	6.05743	1.38318e-09	6.76286e-09
P2RY1	123	234	745	1779	630.943	2.41453	0.44134	5.47091	4.4774e-08	1.82754e-07
P2RY11	8	9	180	56	58.1347	3.45928	0.829822	4.1687	3.06343e-05	8.68231e-05
P3H3	247	224	816	949	516.561	1.49554	0.305052	4.90255	9.45991e-07	3.26498e-06
P3H4	314	414	2386	3045	1374.98	2.50397	0.258547	9.68477	3.49994e-22	7.47131e-21
PAAF1	54	88	260	295	159.832	1.58718	0.406759	3.902	9.54016e-05	0.000251771
PAFAH1B2	625	2104	3615	3950	2384.27	1.13324	0.45807	2.47396	0.0133626	0.0248087
PAFAH2	102	119	252	365	195.031	1.07319	0.370863	2.89377	0.00380643	0.00780698
PAK2	2391	2368	7134	7210	4477.15	1.19289	0.253091	4.71327	2.43769e-06	7.97483e-06
PALB2	219	238	868	1075	549.028	1.68414	0.283525	5.94	2.85022e-09	1.34052e-08
PAN3	373	474	3323	4139	1847.63	2.74322	0.248006	11.0611	1.93671e-28	8.68201e-27
PANK1	99	92	460	427	248.044	1.81895	0.367538	4.94903	7.45848e-07	2.60748e-06
PANO1	11	18	75	69	39.5144	1.94137	0.694331	2.79603	0.00517343	0.0103574
PANX1	518	425	2499	2759	1409.97	2.06545	0.296015	6.97752	3.00442e-12	1.98732e-11
PAPD7	313	245	922	654	508.013	1.10488	0.390808	2.82718	0.00469605	0.0094657
PAPPA	398	220	1211	819	628.404	1.30635	0.454095	2.87682	0.00401709	0.00820892
PAQR4	193	132	2262	1647	953.628	3.18784	0.391992	8.1324	4.20857e-16	4.37881e-15
PAQR7	64	87	358	454	217.494	2.03286	0.36124	5.62745	1.82896e-08	7.82557e-08
PAQR8	226	222	2136	2306	1090.44	2.90785	0.272879	10.6562	1.63171e-26	5.68921e-25
PARD6B	66	98	217	362	169.589	1.41677	0.420719	3.36749	0.000758552	0.00175334
PARD6G	73	76	369	344	197.863	1.86777	0.380319	4.91105	9.05888e-07	3.13415e-06
PARP8	292	341	1428	1614	837.77	1.86947	0.261922	7.1375	9.50416e-13	6.59532e-12
PARP9	280	480	1268	1965	903.721	1.69785	0.331254	5.12554	2.9669e-07	1.09172e-06
PARS2	40	64	580	790	323.367	3.32785	0.362836	9.17176	4.65342e-20	7.79212e-19
PASK	79	68	460	307	211.441	1.99994	0.448123	4.46294	8.08442e-06	2.47506e-05
PATZ1	268	252	2971	2749	1395.35	3.06332	0.290927	10.5295	6.3167e-26	2.04771e-24
PAX2	0	0	26	35	13.1036	6.96472	1.85901	3.74648	0.000179337	0.000455749
PAXIP1-AS1	56	68	188	187	116.683	1.20965	0.430491	2.80994	0.00495508	0.00994438
PCBP1	755	764	5756	6145	3013.35	2.56961	0.248944	10.322	5.60145e-25	1.64274e-23
PCDH1	570	217	3745	2032	1516.41	2.45899	0.540255	4.55153	5.32564e-06	1.67085e-05
PCDH10	395	566	2419	3180	1474.83	2.15045	0.2688	8.00018	1.24239e-15	1.23063e-14
PCDH12	165	61	1384	626	516.128	2.74491	0.596285	4.60334	4.15762e-06	1.32185e-05
PCDH17	428	646	1470	2146	1076.7	1.35681	0.29581	4.58675	4.50194e-06	1.42496e-05
PCDH18	196	328	986	2024	783.752	2.11559	0.385449	5.48862	4.05082e-08	1.66337e-07
PCDH19	331	200	1089	754	560.854	1.38949	0.43674	3.18151	0.00146507	0.00322082
PCDH9	407	514	2485	3589	1562.45	2.31733	0.268751	8.62261	6.54477e-18	8.4447e-17
PCDHA1	5	7	29	51	20.4058	2.32695	0.950283	2.44869	0.0143377	0.0265031
PCDHA10	1	4	21	43	14.9035	3.28845	1.23926	2.65357	0.00796461	0.0154125
PCDHAC2	86	94	822	1277	499.842	3.12853	0.330187	9.47502	2.66705e-21	5.1471e-20
PCDHB10	136	192	960	1786	675.554	2.65427	0.35387	7.50069	6.34827e-14	5.10792e-13
PCDHB11	16	41	122	293	103.081	2.46669	0.619139	3.98407	6.77441e-05	0.000182504
PCDHB12	16	73	139	451	147.199	2.34434	0.715702	3.27558	0.00105446	0.00237536
PCDHB13	45	100	337	943	308.35	2.73419	0.528248	5.17596	2.26739e-07	8.45825e-07
PCDHB14	232	321	2238	3450	1371.94	2.95987	0.293029	10.101	5.47045e-24	1.4234e-22
PCDHB15	8	14	95	170	62.4941	3.18649	0.648123	4.91649	8.81103e-07	3.05582e-06
PCDHB16	313	427	2969	4433	1793.08	2.92065	0.279964	10.4323	1.76642e-25	5.44502e-24
PCDHB18P	5	12	44	93	33.6602	2.61195	0.83406	3.1316	0.00173854	0.0037786
PCDHB2	156	190	1624	2306	940.769	3.10043	0.283165	10.9492	6.70409e-28	2.79753e-26
PCDHB3	34	55	236	576	195.807	2.77135	0.503782	5.5011	3.77435e-08	1.55595e-07
PCDHB4	119	169	1012	1918	702.908	2.93472	0.358796	8.17936	2.85364e-16	3.02116e-15
PCDHB5	12	11	46	120	41.455	2.40539	0.769755	3.12488	0.00177876	0.00385852
PCDHB6	63	69	423	676	272.23	2.64136	0.37259	7.08918	1.34911e-12	9.21528e-12
PCDHB7	380	448	3639	5500	2190.16	3.05406	0.27208	11.2248	3.07962e-29	1.51947e-27
PCDHB8	98	178	819	1976	665.343	2.92958	0.437863	6.69064	2.22196e-11	1.32507e-10
PCDHB9	212	326	1642	2905	1118.37	2.67529	0.33592	7.96406	1.6648e-15	1.61539e-14
PCDHGA10	10	13	42	113	39.0211	2.32029	0.784453	2.95785	0.00309795	0.00645338
PCDHGA4	13	43	140	191	86.3929	2.20313	0.615841	3.57743	0.000346994	0.000844084
PCDHGA5	85	70	291	440	201.065	1.80986	0.405981	4.458	8.27282e-06	2.52825e-05
PCDHGA6	92	107	275	432	207.612	1.41656	0.379143	3.73621	0.000186811	0.000473747
PCDHGA7	60	63	142	286	125.749	1.36928	0.483131	2.83417	0.00459443	0.00928233
PCDHGA8	59	51	204	322	143.999	1.83063	0.442563	4.13642	3.52765e-05	9.90139e-05
PCDHGB1	4	8	35	60	23.5684	2.58868	0.92071	2.81162	0.00492934	0.00989652
PCDHGB2	202	288	1664	2447	1018.43	2.66993	0.294124	9.07758	1.11013e-19	1.77012e-18
PCDHGB3	96	93	268	416	200.322	1.43452	0.389196	3.68585	0.000227939	0.000570666
PCDHGC3	5363	4857	41410	44983	21645	2.6715	0.258165	10.3481	4.27072e-25	1.26191e-23
PCDHGC4	55	33	129	170	89.9789	1.32875	0.542075	2.45124	0.0142366	0.0263224
PCDHGC5	87	177	570	641	335.349	1.83082	0.383938	4.76851	1.85589e-06	6.16013e-06
PCED1A	95	123	347	740	291.432	1.89573	0.419188	4.52239	6.11457e-06	1.90579e-05
PCK2	69	73	218	235	138.671	1.2759	0.403707	3.16046	0.0015752	0.00344554
PCMTD2	348	481	1289	1711	878.918	1.46093	0.276505	5.28354	1.2671e-07	4.88831e-07
PCYOX1	1480	1563	4834	5235	3049.62	1.32758	0.240897	5.51098	3.56847e-08	1.47534e-07
PCYOX1L	268	304	939	1083	599.734	1.42379	0.274286	5.19088	2.09302e-07	7.85635e-07
PCYT2	328	406	1425	1827	908.083	1.74865	0.263725	6.63056	3.34423e-11	1.9586e-10
PDCL	256	320	710	1131	556.377	1.26681	0.31494	4.0224	5.76069e-05	0.000156728
PDE4B	872	846	4014	4485	2330.78	1.90136	0.25479	7.46249	8.49056e-14	6.71118e-13
PDE7A	280	241	1887	1676	927.44	2.37479	0.318344	7.45984	8.66309e-14	6.84066e-13
PDE7B	36	61	128	276	112.515	1.64905	0.530656	3.10758	0.00188628	0.00407766
PDGFA	2524	2236	11104	12850	6543.86	1.9186	0.263926	7.26947	3.60907e-13	2.63011e-12
PDGFB	48	32	245	191	118.862	2.04353	0.515149	3.96686	7.28259e-05	0.000195289
PDGFC	531	530	2677	1749	1280.29	1.68535	0.356812	4.72335	2.31992e-06	7.61656e-06
PDIK1L	194	215	1312	1491	722.516	2.37856	0.27218	8.73895	2.35293e-18	3.22423e-17
PDP1	463	1221	3420	9327	3136.6	2.5248	0.489389	5.1591	2.48146e-07	9.21301e-07
PDP2	200	169	868	1033	516.576	1.95004	0.318763	6.11751	9.50516e-10	4.742e-09
PDRG1	125	172	761	837	429.783	2.04214	0.305069	6.69402	2.17115e-11	1.29723e-10
PDZD2	26	24	83	96	53.027	1.43268	0.590091	2.4279	0.0151864	0.0279075
PDZD8	617	659	1558	2095	1148.94	1.1079	0.263516	4.20428	2.6191e-05	7.48519e-05
PEAK1	1033	1481	3005	5073	2429.94	1.27921	0.303045	4.22119	2.43021e-05	6.97075e-05
PEF1	385	440	1490	1507	885.567	1.4705	0.267523	5.49672	3.8691e-08	1.59247e-07
PEG10	3724	3115	16295	13110	8411.08	1.70777	0.315979	5.4047	6.49152e-08	2.59297e-07
PELI2	254	329	738	1019	542.165	1.19133	0.293357	4.06104	4.88538e-05	0.000133983
PELI3	41	51	144	212	102.316	1.54649	0.463289	3.33806	0.000843646	0.00193379
PELO	211	198	2345	2517	1170.69	3.1676	0.278771	11.3627	6.41072e-30	3.44466e-28
PER1	213	256	1306	1487	736.968	2.17999	0.268722	8.11246	4.96048e-16	5.10025e-15
PET117	38	124	567	741	325.638	2.65918	0.490747	5.41865	6.00511e-08	2.41096e-07
PEX10	191	202	485	581	342.208	1.03606	0.309543	3.34705	0.000816752	0.00187763
PEX11A	77	152	713	1386	508.735	2.79963	0.414763	6.74995	1.47897e-11	9.03625e-11
PEX11B	105	149	472	678	318.104	1.78082	0.340703	5.2269	1.72374e-07	6.54696e-07
PEX12	64	104	264	385	186.145	1.55767	0.402717	3.86791	0.000109773	0.000287248
PEX13	246	260	1134	1251	660.654	1.83751	0.276896	6.63609	3.22106e-11	1.88929e-10
PFKFB3	455	319	2162	1724	1075.99	1.92271	0.368782	5.21369	1.85119e-07	7.00559e-07
PFKFB4	226	208	704	594	408.385	1.18769	0.345979	3.43282	0.00059733	0.00140322
PGAP3	79	135	309	588	250.224	1.66514	0.426108	3.9078	9.31418e-05	0.00024615
PGBD1	190	170	1057	963	543.828	2.09041	0.326451	6.40346	1.51894e-10	8.28656e-10
PGBD2	42	52	525	587	267.209	3.17211	0.354324	8.95259	3.47244e-19	5.20865e-18
PGBD4	29	30	159	315	117.276	2.57708	0.510113	5.05199	4.37239e-07	1.57418e-06
[truncated: 1,519 more rows]
