# Supplementary material for: EGFR/SRC/ERK-stabilized YTHDF2 promotes cholesterol dysregulation and invasive growth of glioblastoma
Source: Nat Commun. 2021 Jan 8;12:177. doi: 10.1038/s41467-020-20379-7 (PMC7794382; doi:10.1038/s41467-020-20379-7)
Supplement: Supplementary file 6 — Supplementary Data 3 [file 41467_2020_20379_MOESM6_ESM.xlsx]

## Sheet: DEGenes
Gene_ID	Gene_Name	siControl_1	siControl_2	siYTHDF2_1	siYTHDF2_2	baseMean	log2FoldChange	lfcSE	stat	pvalue	padj	Class
ENSG00000158122	AAED1	270	230	520	600	402.342	1.15341	0.223356	5.16402	2.41699e-07	5.73999e-06	Up
ENSG00000008311	AASS	6032	5066	8044	9036	7006.54	0.613714	0.117408	5.22719	1.7211e-07	4.30656e-06	Up
ENSG00000165029	ABCA1	1274	993	1755	1644	1414.67	0.58637	0.182945	3.20517	0.00134984	0.0104458	Up
ENSG00000154263	ABCA10	304	267	60	85	178.16	-1.99646	0.330337	-6.0437	1.50619e-09	5.63541e-08	Down
ENSG00000154265	ABCA5	5002	4859	1771	2200	3443.83	-1.32703	0.111978	-11.8508	2.1307e-32	1.2519e-29	Down
ENSG00000154262	ABCA6	130	126	42	42	84.8623	-1.61253	0.450773	-3.57725	0.000347232	0.00337116	Down
ENSG00000154258	ABCA9	198	208	60	74	134.556	-1.61385	0.361308	-4.46669	7.94382e-06	0.000128988	Down
ENSG00000136379	ABHD17C	6070	5278	2540	2920	4185.4	-1.06535	0.116783	-9.12248	7.34232e-20	1.23913e-17	Down
ENSG00000163686	ABHD6	473	410	280	285	361.073	-0.648176	0.237169	-2.73298	0.0062765	0.0358038	Down
ENSG00000114626	ABTB1	490	498	818	758	640.728	0.673886	0.20284	3.32226	0.000892921	0.00739702	Up
ENSG00000188223	AC002398.9	0	0	334	175	129.942	10.4645	1.52462	6.86366	6.71201e-12	3.87198e-10	Up
ENSG00000251259	AC004069.2	342	334	456	589	426.671	0.611607	0.213897	2.85935	0.00424508	0.0263062	Up
ENSG00000214870	AC004540.5	121	141	207	273	183.84	0.854376	0.316671	2.69799	0.00697594	0.0388576	Up
ENSG00000231312	AC007246.3	269	291	159	134	213.438	-0.931195	0.314512	-2.96076	0.00306884	0.020404	Down
ENSG00000283332	AC027682.1	0	0	0	2210	507.863	25.0647	4.78484	5.23836	1.62007e-07	4.10555e-06	Up
ENSG00000228528	AC068057.1	116	100	30	45	72.3031	-1.54772	0.493137	-3.13851	0.0016981	0.012683	Down
ENSG00000249319	AC068533.7	91	56	205	361	174.645	1.91503	0.394617	4.85287	1.21685e-06	2.43738e-05	Up
ENSG00000259820	AC083843.1	908	646	437	495	618.527	-0.745224	0.22133	-3.36703	0.000759838	0.00645984	Down
ENSG00000228162	AC097713.3	28	22	187	84	82.0104	2.47661	0.602128	4.1131	3.90381e-05	0.000509998	Up
ENSG00000274425	AC114271.2	238	277	377	467	337.335	0.696729	0.243369	2.86285	0.0041985	0.0260787	Up
ENSG00000115361	ACADL	552	631	800	1000	740.412	0.589177	0.182242	3.23294	0.00122522	0.00965565	Up
ENSG00000097021	ACOT7	1430	1543	783	978	1177.96	-0.771352	0.152073	-5.07225	3.9314e-07	8.8227e-06	Down
ENSG00000168306	ACOX2	706	477	290	192	416.839	-1.27516	0.323134	-3.94623	7.93918e-05	0.000944414	Down
ENSG00000164398	ACSL6	2430	2647	1542	1845	2106.9	-0.597752	0.130107	-4.5943	4.34195e-06	7.54443e-05	Down
ENSG00000154930	ACSS1	1130	1141	1662	2024	1478.85	0.684616	0.135335	5.05866	4.2221e-07	9.38086e-06	Up
ENSG00000107796	ACTA2	1716	1635	797	931	1264.77	-0.966971	0.140902	-6.86274	6.75503e-12	3.88267e-10	Down
ENSG00000072110	ACTN1	4467	3957	2060	2092	3136.68	-1.02416	0.131604	-7.7821	7.13332e-15	7.11717e-13	Down
ENSG00000131966	ACTR10	3689	3347	2051	2475	2876.09	-0.649313	0.117855	-5.50941	3.60043e-08	1.03661e-06	Down
ENSG00000114739	ACVR2B	1488	1335	1963	2366	1775.7	0.604117	0.132282	4.56688	4.95038e-06	8.50843e-05	Up
ENSG00000148848	ADAM12	6970	6833	3944	4539	5549.67	-0.713241	0.100089	-7.12606	1.03284e-12	7.09308e-11	Down
ENSG00000135074	ADAM19	59969	46398	25789	26684	39587.5	-1.02236	0.134704	-7.58969	3.2066e-14	2.92354e-12	Down
ENSG00000168615	ADAM9	25529	19355	9940	10544	16285.9	-1.13593	0.139048	-8.16935	3.10067e-16	3.75488e-14	Down
ENSG00000166106	ADAMTS15	180	164	19	13	93.9639	-3.42008	0.500306	-6.83597	8.14507e-12	4.63131e-10	Down
ENSG00000140873	ADAMTS18	268	178	100	81	156.614	-1.29221	0.390059	-3.31286	0.000923481	0.00761835	Down
ENSG00000154736	ADAMTS5	195	451	85	179	226.051	-1.33864	0.458704	-2.91831	0.00351932	0.0227968	Down
ENSG00000197381	ADARB1	302	297	450	562	399.631	0.741446	0.217695	3.4059	0.00065947	0.00575437	Up
ENSG00000148700	ADD3	2855	2401	3766	4238	3297.06	0.598293	0.127088	4.7077	2.50528e-06	4.56824e-05	Up
ENSG00000152990	ADGRA3	5931	5112	9194	10032	7531.05	0.793033	0.114011	6.95573	3.5075e-12	2.1651e-10	Up
ENSG00000182885	ADGRG3	158	159	14	36	91.2114	-2.70612	0.5163	-5.24138	1.59383e-07	4.052e-06	Down
ENSG00000150471	ADGRL3	8258	7496	11665	14023	10288.8	0.692711	0.0996078	6.95438	3.54107e-12	2.17735e-10	Up
ENSG00000164199	ADGRV1	979	734	1184	1410	1069.23	0.587971	0.181304	3.24301	0.00118272	0.00937669	Up
ENSG00000182551	ADI1	2754	2395	3776	4147	3252.38	0.614342	0.12316	4.98817	6.09551e-07	1.29798e-05	Up
ENSG00000006831	ADIPOR2	3522	3154	5228	6237	4504.1	0.768044	0.110382	6.95804	3.45051e-12	2.13824e-10	Up
ENSG00000106624	AEBP1	1293	1297	1955	2297	1699.95	0.70301	0.128628	5.46547	4.61691e-08	1.31024e-06	Up
ENSG00000183077	AFMID	305	404	671	933	572.03	1.15466	0.230769	5.00355	5.62843e-07	1.20988e-05	Up
ENSG00000038002	AGA	675	661	1067	1013	853.073	0.637917	0.181829	3.50834	0.000450911	0.00419299	Up
ENSG00000155189	AGPAT5	13825	11156	7459	8767	10250.1	-0.632975	0.122436	-5.16985	2.34287e-07	5.61438e-06	Down
ENSG00000185567	AHNAK2	1442	690	565	445	784.378	-1.06278	0.321338	-3.30737	0.000941774	0.0077451	Down
ENSG00000063438	AHRR	1191	1245	406	486	829.329	-1.46276	0.16677	-8.7711	1.76924e-18	2.67307e-16	Down
ENSG00000126878	AIF1L	10535	11990	18108	25934	16454.3	0.943118	0.134641	7.00471	2.47501e-12	1.58321e-10	Up
ENSG00000162433	AK4	3399	3357	6389	8347	5321.79	1.10722	0.112172	9.8707	5.57762e-23	1.30123e-20	Up
ENSG00000151320	AKAP6	866	490	398	274	507.483	-0.992469	0.33099	-2.99849	0.00271321	0.0185688	Down
ENSG00000198074	AKR1B10	286	134	27	16	115.394	-3.26713	0.547451	-5.96791	2.40316e-09	8.64482e-08	Down
ENSG00000128918	ALDH1A2	229	138	79	63	127.102	-1.35963	0.436483	-3.11497	0.00183964	0.0135129	Down
ENSG00000108602	ALDH3A1	270	143	31	42	120.767	-2.51351	0.466685	-5.38588	7.20914e-08	1.97865e-06	Down
ENSG00000072210	ALDH3A2	6883	5228	9400	9952	7832.35	0.672008	0.142506	4.71564	2.40952e-06	4.41904e-05	Up
ENSG00000112294	ALDH5A1	2208	2344	3492	4653	3144.68	0.819954	0.128436	6.38413	1.7237e-10	7.59576e-09	Up
ENSG00000164904	ALDH7A1	10472	11085	15958	18887	14013.2	0.679744	0.0978889	6.94403	3.8106e-12	2.31615e-10	Up
ENSG00000100601	ALKBH1	912	870	525	601	724.104	-0.672792	0.170497	-3.94606	7.94461e-05	0.000944414	Down
ENSG00000183684	ALYREF	3724	4990	2498	3312	3612.24	-0.605937	0.16758	-3.6158	0.00029942	0.00297805	Down
ENSG00000159461	AMFR	6601	6158	3683	4600	5231.94	-0.638182	0.106925	-5.96849	2.39456e-09	8.63349e-08	Down
ENSG00000166025	AMOTL1	16902	17577	6823	8193	12329.2	-1.21291	0.09692	-12.5145	6.21929e-36	5.19278e-33	Down
ENSG00000214274	ANG	78	55	135	153	104.579	1.10674	0.417909	2.64828	0.00809032	0.0436696	Up
ENSG00000029534	ANK1	458	395	157	120	282.619	-1.61331	0.30281	-5.32779	9.94155e-08	2.63293e-06	Down
ENSG00000145362	ANK2	2431	2269	1629	1469	1948.62	-0.598831	0.161379	-3.7107	0.000206684	0.0021614	Down
ENSG00000076513	ANKRD13A	2320	1910	3161	3340	2672.04	0.615136	0.140361	4.38252	1.17317e-05	0.000180691	Up
ENSG00000065413	ANKRD44	494	430	718	963	644.781	0.845325	0.192828	4.38382	1.16616e-05	0.000179786	Up
ENSG00000139645	ANKRD52	19381	17702	11426	12340	15162.4	-0.64864	0.101599	-6.38434	1.72143e-10	7.59576e-09	Down
ENSG00000064999	ANKS1A	1384	1277	1883	2339	1707.67	0.651464	0.132913	4.90142	9.51478e-07	1.9654e-05	Up
ENSG00000177119	ANO6	8608	7308	4851	5813	6610.51	-0.589654	0.115364	-5.11124	3.20048e-07	7.40122e-06	Down
ENSG00000163297	ANTXR2	1335	1060	3121	3567	2255.53	1.47264	0.145773	10.1023	5.39574e-24	1.45081e-21	Up
ENSG00000182718	ANXA2	8616	6946	5159	4586	6321.8	-0.67031	0.159573	-4.20066	2.6614e-05	0.000366179	Down
ENSG00000265590	AP000275.65	220	125	86	49	120.259	-1.32648	0.498394	-2.66151	0.00777914	0.0423938	Down
ENSG00000279690	AP000280.66	611	457	345	338	436.659	-0.645672	0.244079	-2.64534	0.00816095	0.0439014	Down
ENSG00000280385	AP000648.5	983	815	477	597	713.924	-0.757257	0.186537	-4.05956	4.91663e-05	0.000624922	Down
ENSG00000254837	AP001372.2	233	263	379	443	327.586	0.71606	0.241891	2.96026	0.00307375	0.0204196	Up
ENSG00000107282	APBA1	3212	2730	1827	2093	2454.49	-0.609636	0.131199	-4.64665	3.37363e-06	6.03374e-05	Down
ENSG00000154856	APCDD1	325	412	615	797	532.692	0.918964	0.221288	4.15279	3.28447e-05	0.000438593	Up
ENSG00000171388	APLN	192	213	88	120	152.431	-0.981196	0.342783	-2.86244	0.00420391	0.0261021	Down
ENSG00000221963	APOL6	1944	1372	1112	1057	1368.2	-0.610458	0.200092	-3.05089	0.00228168	0.016116	Down
ENSG00000142192	APP	91286	72943	35559	35830	58752	-1.20366	0.130971	-9.1903	3.91752e-20	6.8294e-18	Down
ENSG00000021776	AQR	4112	3802	5616	6624	5006.63	0.617359	0.104405	5.9131	3.35721e-09	1.18353e-07	Up
ENSG00000169083	AR	1128	1103	1684	2161	1506.14	0.768647	0.138893	5.53407	3.12877e-08	9.14083e-07	Up
ENSG00000134287	ARF3	7511	6779	11689	12717	9629.56	0.765135	0.104989	7.28775	3.15173e-13	2.43898e-11	Up
ENSG00000164144	ARFIP1	1015	785	2333	2720	1700.72	1.47933	0.158332	9.34321	9.34537e-21	1.7862e-18	Up
ENSG00000081181	ARG2	938	617	404	325	570.676	-1.08213	0.274676	-3.93968	8.1592e-05	0.000963077	Down
ENSG00000104728	ARHGEF10	788	534	2025	3451	1666.51	2.02104	0.227035	8.90186	5.49202e-19	8.71255e-17	Up
ENSG00000114790	ARHGEF26	2583	2629	3604	4468	3296.84	0.615893	0.113634	5.41995	5.96159e-08	1.66505e-06	Up
ENSG00000136002	ARHGEF4	1109	1064	1771	1630	1392.95	0.647545	0.167271	3.87123	0.000108289	0.001235	Up
ENSG00000102606	ARHGEF7	40486	32587	20290	22674	28889.5	-0.773812	0.120031	-6.44676	1.14269e-10	5.20907e-09	Down
ENSG00000213465	ARL2	1476	1554	878	1003	1223.36	-0.698949	0.14552	-4.80313	1.56207e-06	3.04431e-05	Down
ENSG00000122644	ARL4A	1902	1582	4878	6191	3602.4	1.65273	0.131103	12.6063	1.94945e-36	1.93288e-33	Up
ENSG00000248780	ARL4AP2	75	50	189	232	135.236	1.74011	0.385788	4.51054	6.4663e-06	0.000107415	Up
ENSG00000218996	ARL4AP5	94	76	190	217	143.317	1.25025	0.352682	3.54497	0.000392653	0.00372997	Up
ENSG00000165997	ARL5B	3253	2524	5094	6202	4234.48	0.955298	0.140069	6.82018	9.09265e-12	5.07908e-10	Up
ENSG00000144746	ARL6IP5	3762	2914	5603	5651	4468.79	0.751698	0.149142	5.04016	4.6515e-07	1.01911e-05	Up
ENSG00000241685	ARPC1A	12921	12869	7458	8937	10498.5	-0.666778	0.0939485	-7.09727	1.27247e-12	8.55357e-11	Down
ENSG00000162704	ARPC5	2901	2550	6218	7068	4655.11	1.27596	0.113241	11.2676	1.89591e-29	9.11415e-27	Up
ENSG00000141480	ARRB2	1323	1368	2126	2615	1844.31	0.802204	0.129607	6.18953	6.03451e-10	2.44213e-08	Up
ENSG00000006756	ARSD	996	964	1603	1848	1344.75	0.805247	0.137696	5.84799	4.97545e-09	1.70109e-07	Up
ENSG00000156219	ART3	161	118	364	436	267.54	1.5087	0.282361	5.34314	9.13494e-08	2.43967e-06	Up
ENSG00000153317	ASAP1	11149	10024	15691	16515	13295.4	0.599908	0.108219	5.54347	2.96539e-08	8.69554e-07	Up
ENSG00000151693	ASAP2	2774	2797	4168	5117	3687.09	0.72236	0.109959	6.56936	5.05336e-11	2.4074e-09	Up
ENSG00000196372	ASB13	930	988	1541	1883	1325.91	0.821406	0.143753	5.71402	1.10338e-08	3.55772e-07	Up
ENSG00000198363	ASPH	10766	9259	6302	6420	8165.48	-0.657573	0.123058	-5.34361	9.11145e-08	2.4375e-06	Down
ENSG00000148219	ASTN2	566	583	302	452	472.026	-0.632114	0.224717	-2.81294	0.00490912	0.0295697	Down
ENSG00000168874	ATOH8	51	61	180	200	122.318	1.75212	0.385405	4.54618	5.46276e-06	9.29458e-05	Up
ENSG00000177556	ATOX1	2567	2446	1557	1781	2079.26	-0.597088	0.122122	-4.88926	1.01215e-06	2.0772e-05	Down
ENSG00000206190	ATP10A	314	292	528	560	421.825	0.837938	0.216221	3.87538	0.000106458	0.00121804	Up
ENSG00000018625	ATP1A2	28	60	83	212	93.0864	1.68868	0.584202	2.89057	0.00384545	0.02448	Up
ENSG00000154518	ATP5G3	8932	8964	5575	6217	7396.2	-0.611203	0.099276	-6.1566	7.43215e-10	2.9624e-08	Down
ENSG00000248919	ATP5J2-PTCD1	1147	1014	505	700	835.88	-0.862121	0.180297	-4.78167	1.73845e-06	3.33077e-05	Down
ENSG00000114573	ATP6V1A	10332	8174	5518	6028	7483.52	-0.686861	0.131703	-5.21522	1.83598e-07	4.56521e-06	Down
ENSG00000131100	ATP6V1E1	4770	4379	1804	1940	3214.4	-1.29591	0.119099	-10.881	1.42066e-27	5.36605e-25	Down
ENSG00000282827	ATRIP	189	385	532	758	461.034	1.14035	0.333035	3.42411	0.000616808	0.00544406	Up
ENSG00000127423	AUNIP	398	469	616	866	581.24	0.750694	0.213189	3.52127	0.000429493	0.00401975	Up
ENSG00000135407	AVIL	1068	882	505	621	764.874	-0.805214	0.182384	-4.41493	1.01042e-05	0.000158236	Down
ENSG00000167601	AXL	415	349	159	201	279.533	-1.09983	0.263127	-4.17985	2.91702e-05	0.000396196	Down
ENSG00000160862	AZGP1	209	140	492	333	295.665	1.26128	0.349593	3.60786	0.000308733	0.00305727	Up
ENSG00000112309	B3GAT2	416	552	1484	1800	1054.47	1.74643	0.190077	9.18803	4.00084e-20	6.89884e-18	Up
ENSG00000170340	B3GNT2	853	604	404	434	571.454	-0.802882	0.229066	-3.50502	0.000456573	0.00423851	Down
ENSG00000176597	B3GNT5	4498	3760	6825	7887	5706.35	0.823295	0.119444	6.89274	5.47274e-12	3.20367e-10	Up
ENSG00000237172	B3GNT9	551	592	1059	1203	846.541	0.973872	0.166078	5.86393	4.52025e-09	1.5589e-07	Up
ENSG00000182272	B4GALNT4	481	515	784	830	650.212	0.689191	0.185808	3.70916	0.000207947	0.00217317	Up
ENSG00000236939	BAALC-AS2	336	219	107	122	195.063	-1.28458	0.341882	-3.75736	0.000171715	0.00184559	Down
ENSG00000030110	BAK1	1172	1188	603	825	941.063	-0.744687	0.168053	-4.43125	9.36877e-06	0.000148034	Down
ENSG00000105327	BBC3	967	1014	445	557	742.46	-0.998927	0.174036	-5.73976	9.48092e-09	3.09476e-07	Down
ENSG00000132692	BCAN	8650	10379	12268	17468	12067.6	0.619684	0.143286	4.32482	1.52659e-05	0.000227398	Up
ENSG00000137936	BCAR3	286	256	104	94	184.825	-1.45207	0.325001	-4.46791	7.89893e-06	0.00012839	Down
ENSG00000060982	BCAT1	3923	4742	1492	2692	3185.98	-1.087	0.202561	-5.36628	8.03776e-08	2.18715e-06	Down
ENSG00000105552	BCAT2	5546	4817	1736	1617	3424.15	-1.62661	0.14826	-10.9713	5.24944e-28	2.08193e-25	Down
ENSG00000258643	BCL2L2-PABPN1	771	473	195	291	429.106	-1.37627	0.290701	-4.73432	2.19788e-06	4.06851e-05	Down
ENSG00000116128	BCL9	5105	3893	8442	8475	6459.33	0.909555	0.148926	6.10744	1.01241e-09	3.9173e-08	Up
ENSG00000197580	BCO2	257	219	120	103	174.684	-1.08992	0.33964	-3.20906	0.00133172	0.0103459	Down
ENSG00000085185	BCORL1	1185	1059	1643	1739	1401.11	0.586033	0.146821	3.99148	6.56636e-05	0.000798227	Up
ENSG00000236824	BCYRN1	219	377	129	188	227.17	-0.937945	0.361979	-2.59116	0.00956537	0.0495899	Down
ENSG00000183092	BEGAIN	264	222	427	464	342.602	0.867583	0.240437	3.60837	0.000308131	0.00305321	Up
ENSG00000125864	BFSP1	557	470	195	200	354.602	-1.38298	0.243389	-5.68218	1.32989e-08	4.20267e-07	Down
ENSG00000168283	BMI1	7129	6033	10290	11613	8717.25	0.726146	0.113763	6.38299	1.73658e-10	7.63133e-09	Up
ENSG00000164619	BMPER	128	99	493	436	289.247	2.03761	0.293521	6.94195	3.86734e-12	2.32916e-10	Up
ENSG00000107779	BMPR1A	4449	4578	2491	3400	3705.49	-0.636148	0.126749	-5.01896	5.19514e-07	1.12283e-05	Down
ENSG00000164603	BMT2	775	536	1451	1502	1061.72	1.16902	0.203169	5.75395	8.71842e-09	2.86354e-07	Up
ENSG00000176720	BOK	41	57	172	134	101.523	1.64975	0.460935	3.57914	0.000344722	0.0033509	Up
ENSG00000165714	BORCS5	692	610	955	1119	838.657	0.660607	0.166505	3.96749	7.26321e-05	0.000869612	Up
ENSG00000100916	BRMS1L	1728	1487	963	1170	1329.86	-0.604637	0.148948	-4.05939	4.92012e-05	0.000624922	Down
ENSG00000174672	BRSK2	429	570	858	1067	725.612	0.928997	0.208941	4.44621	8.7399e-06	0.000139909	Up
ENSG00000204347	BTBD17	137	182	43	62	105.603	-1.62654	0.429732	-3.78502	0.000153699	0.0016781	Down
ENSG00000132640	BTBD3	23657	18574	31498	32852	26544.3	0.604113	0.131414	4.59701	4.28588e-06	7.45518e-05	Up
ENSG00000011114	BTBD7	2943	2717	4672	5380	3904.44	0.818151	0.108911	7.5121	5.8188e-14	4.9897e-12	Up
ENSG00000174808	BTC	426	361	165	169	279.539	-1.24095	0.26621	-4.66155	3.1384e-06	5.63208e-05	Down
ENSG00000169814	BTD	462	397	619	696	540.591	0.605559	0.198012	3.0582	0.00222672	0.0158123	Up
ENSG00000133639	BTG1	1499	1237	3157	3280	2284.45	1.23033	0.145532	8.45404	2.81399e-17	3.88184e-15	Up
ENSG00000137720	C11orf1	333	351	562	849	516.968	1.019	0.223491	4.55949	5.12788e-06	8.80397e-05	Up
ENSG00000171067	C11orf24	987	1290	653	848	939.875	-0.620683	0.197329	-3.14542	0.0016585	0.0124517	Down
ENSG00000180425	C11orf71	338	387	619	700	508.37	0.852258	0.206076	4.13564	3.5396e-05	0.000468325	Up
ENSG00000250021	C15orf38-AP3S2	1121	554	1232	1552	1104.34	0.72243	0.274976	2.62725	0.00860783	0.0457623	Up
ENSG00000167173	C15orf39	550	611	915	1000	765.759	0.712834	0.176828	4.03123	5.54863e-05	0.000693098	Up
ENSG00000205363	C15orf59	301	374	178	236	270.851	-0.724943	0.278425	-2.60372	0.0092217	0.0481861	Down
ENSG00000273604	C17orf96	1079	1189	1570	1888	1422.41	0.594396	0.144437	4.11527	3.86733e-05	0.000506198	Up
ENSG00000177576	C18orf32	1103	1186	1303	2446	1484.08	0.674022	0.220506	3.05671	0.0022378	0.0158755	Up
ENSG00000171722	C1orf111	605	471	325	370	440.695	-0.639257	0.227568	-2.80908	0.00496837	0.029754	Down
ENSG00000116667	C1orf21	3268	3044	4772	5212	4055.55	0.653874	0.111272	5.87634	4.1943e-09	1.46238e-07	Up
ENSG00000239887	C1orf226	7577	7589	4490	5494	6256.67	-0.617524	0.100949	-6.11721	9.52268e-10	3.70264e-08	Down
ENSG00000082196	C1QTNF3	2959	3168	1423	2255	2431.38	-0.764903	0.168535	-4.53853	5.66475e-06	9.52975e-05	Down
ENSG00000101220	C20orf27	1412	1719	907	1115	1282.78	-0.646904	0.167271	-3.86741	0.000109998	0.00125	Down
ENSG00000205929	C21orf62	1176	832	559	570	781.693	-0.832808	0.215259	-3.86886	0.000109345	0.00124437	Down
ENSG00000187944	C2orf66	375	235	146	156	227.024	-1.01815	0.331295	-3.07323	0.00211754	0.0151591	Down
ENSG00000178074	C2orf69	2034	1581	1037	1319	1483.28	-0.631993	0.165957	-3.80817	0.000139998	0.00154231	Down
ENSG00000114529	C3orf52	496	323	170	196	294.769	-1.16994	0.296665	-3.94363	8.0258e-05	0.000950868	Down
ENSG00000187068	C3orf70	2312	2570	4369	6395	3863.37	1.11563	0.147867	7.54481	4.52953e-14	4.03688e-12	Up
ENSG00000163633	C4orf36	141	176	282	305	225.122	0.879439	0.295773	2.97335	0.00294564	0.0198007	Up
ENSG00000205208	C4orf46	943	817	1445	1817	1244.96	0.875503	0.152615	5.73666	9.65611e-09	3.14547e-07	Up
ENSG00000082213	C5orf22	2923	2982	1335	1611	2203.86	-1.01685	0.122202	-8.32111	8.71469e-17	1.15208e-14	Down
ENSG00000182307	C8orf33	5066	5386	2760	3449	4145.48	-0.767293	0.114726	-6.68805	2.26171e-11	1.13544e-09	Down
ENSG00000156172	C8orf37	666	590	381	456	520.626	-0.597667	0.19786	-3.02066	0.00252226	0.0174868	Down
ENSG00000186354	C9orf47	98	120	31	54	75.2486	-1.39005	0.501306	-2.77285	0.00555669	0.0326245	Down
ENSG00000238227	C9orf69	1123	1262	694	860	980.15	-0.633755	0.165139	-3.83772	0.000124184	0.00138932	Down
ENSG00000147894	C9orf72	8187	6131	3508	3780	5381.24	-0.979322	0.1482	-6.60811	3.89247e-11	1.90001e-09	Down
ENSG00000154975	CA10	391	256	585	688	476.468	0.967307	0.251639	3.84402	0.000121035	0.00136154	Up
ENSG00000074410	CA12	8450	6050	4455	4838	5923.25	-0.646955	0.156841	-4.12492	3.70859e-05	0.000488242	Down
ENSG00000120159	CAAP1	1864	1767	1057	1367	1504.7	-0.599624	0.139919	-4.2855	1.82327e-05	0.000263427	Down
ENSG00000198216	CACNA1E	1007	724	529	314	645.795	-1.01189	0.311733	-3.24601	0.00117035	0.00929247	Down
ENSG00000006283	CACNA1G	998	872	351	393	651.299	-1.33846	0.186125	-7.19123	6.4212e-13	4.65141e-11	Down
ENSG00000196557	CACNA1H	137	117	255	271	194.162	1.04433	0.305659	3.41666	0.000633953	0.00556868	Up
ENSG00000142408	CACNG8	9508	8725	4891	5691	7173.4	-0.795894	0.100804	-7.89549	2.89182e-15	3.01814e-13	Down
ENSG00000070808	CAMK2A	1204	1069	402	310	746.555	-1.66478	0.231033	-7.20579	5.77069e-13	4.25796e-11	Down
ENSG00000162545	CAMK2N1	2311	1232	751	716	1248.1	-1.26803	0.26293	-4.82269	1.41635e-06	2.79813e-05	Down
ENSG00000131236	CAP1	6832	6223	11315	12652	9206.05	0.867754	0.101208	8.57401	9.99457e-18	1.41566e-15	Up
ENSG00000112186	CAP2	889	878	469	607	706.782	-0.732428	0.176666	-4.14584	3.38578e-05	0.000449849	Down
ENSG00000149260	CAPN5	3710	2744	8457	6441	5361.26	1.22115	0.20314	6.01139	1.83938e-09	6.81775e-08	Up
ENSG00000153048	CARHSP1	2167	2339	3764	4533	3178.79	0.866645	0.118792	7.29551	2.9754e-13	2.32521e-11	Up
ENSG00000166734	CASC4	6185	5535	8994	10530	7761.34	0.725181	0.103407	7.01288	2.33454e-12	1.50549e-10	Up
ENSG00000106144	CASP2	4658	5310	7579	9993	6823.96	0.798305	0.126268	6.32232	2.57661e-10	1.0988e-08	Up
ENSG00000129993	CBFA2T3	35	55	105	149	84.9841	1.47196	0.483808	3.04245	0.00234662	0.0165012	Up
ENSG00000173894	CBX2	2247	2409	3918	4535	3258.05	0.848474	0.116683	7.2716	3.55248e-13	2.72254e-11	Up
ENSG00000094916	CBX5	57424	57326	24560	34689	43229.4	-0.976031	0.117094	-8.33544	7.72077e-17	1.03799e-14	Down
ENSG00000100307	CBX7	151	90	339	330	226.922	1.47442	0.34097	4.3242	1.53086e-05	0.000227819	Up
ENSG00000167131	CCDC103	50	45	147	150	97.6738	1.64028	0.423731	3.87103	0.000108377	0.00123512	Up
ENSG00000176714	CCDC121	345	375	198	248	290.097	-0.706789	0.25328	-2.79055	0.00526188	0.0311705	Down
ENSG00000175455	CCDC14	10091	9226	13884	16517	12347.6	0.642102	0.096846	6.63013	3.35385e-11	1.65234e-09	Up
ENSG00000181982	CCDC149	1399	1309	2304	2510	1871.85	0.82238	0.130013	6.32537	2.52635e-10	1.08319e-08	Up
ENSG00000203799	CCDC162P	278	164	111	94	161.488	-1.10042	0.399297	-2.7559	0.00585317	0.033901	Down
ENSG00000108588	CCDC47	8590	7381	3831	4535	6056.8	-0.944195	0.113765	-8.2995	1.0455e-16	1.3595e-14	Down
ENSG00000108091	CCDC6	1881	1711	1039	1338	1483.25	-0.611761	0.142629	-4.28917	1.79342e-05	0.000260539	Down
ENSG00000091986	CCDC80	14839	12921	3879	4162	8926.39	-1.7937	0.113223	-15.8421	1.59282e-56	4.32915e-53	Down
ENSG00000015133	CCDC88C	412	540	826	1065	704.779	0.971005	0.209908	4.62587	3.7303e-06	6.60463e-05	Up
ENSG00000110092	CCND1	7467	6490	14432	16267	11098.4	1.12846	0.106915	10.5547	4.83074e-26	1.66598e-23	Up
ENSG00000118971	CCND2	38690	42822	16484	25280	30608.2	-0.99251	0.143481	-6.91736	4.60138e-12	2.72374e-10	Down
ENSG00000112576	CCND3	1371	1406	806	1008	1141.86	-0.62984	0.148858	-4.23113	2.32516e-05	0.000326718	Down
ENSG00000113328	CCNG1	15912	11320	5995	6645	9925.88	-1.11348	0.153487	-7.25453	4.03067e-13	3.04489e-11	Down
ENSG00000138764	CCNG2	3009	2069	3695	4340	3255.57	0.652862	0.1712	3.81345	0.000137039	0.00151392	Up
ENSG00000107443	CCNJ	1764	1646	941	989	1331.42	-0.82713	0.146211	-5.65711	1.53942e-08	4.79904e-07	Down
ENSG00000135083	CCNJL	579	604	848	957	743.27	0.599176	0.17101	3.50375	0.00045876	0.00425103	Up
ENSG00000154429	CCSAP	3106	2545	4545	5479	3889.86	0.814874	0.129143	6.30986	2.79283e-10	1.18148e-08	Up
ENSG00000177697	CD151	2237	2212	4056	4332	3196.24	0.907934	0.117218	7.74572	9.50451e-15	9.42372e-13	Up
ENSG00000177675	CD163L1	530	485	273	281	391.293	-0.878599	0.225695	-3.89285	9.90723e-05	0.00114554	Down
ENSG00000135535	CD164	7358	5374	13098	13876	9881.69	1.07926	0.149573	7.21557	5.37076e-13	3.98139e-11	Up
ENSG00000272398	CD24	168	116	360	324	241.95	1.27262	0.31865	3.99379	6.50256e-05	0.000791078	Up
ENSG00000167775	CD320	1020	1535	2041	2754	1820.8	0.885231	0.206999	4.27649	1.89861e-05	0.000273069	Up
ENSG00000117335	CD46	11236	8379	14766	15582	12438.4	0.625854	0.144087	4.34359	1.40172e-05	0.000210975	Up
ENSG00000112149	CD83	302	308	836	905	584.928	1.50505	0.191164	7.87307	3.46042e-15	3.58798e-13	Up
ENSG00000010278	CD9	8365	5461	3602	3583	5235.9	-0.94384	0.185409	-5.09058	3.5697e-07	8.15991e-06	Down
ENSG00000102543	CDADC1	678	521	357	433	494.424	-0.613633	0.221219	-2.77387	0.00553932	0.0325585	Down
ENSG00000081377	CDC14B	2802	2344	1482	1906	2120.09	-0.618528	0.142651	-4.33594	1.45136e-05	0.000217827	Down
ENSG00000179604	CDC42EP4	6120	6646	8950	10416	7987.95	0.5889	0.106114	5.54969	2.86178e-08	8.43853e-07	Up
ENSG00000197622	CDC42SE1	12924	11155	6950	8215	9763.84	-0.678341	0.108329	-6.26183	3.80478e-10	1.57185e-08	Down
ENSG00000158985	CDC42SE2	2066	2007	3100	3597	2676.5	0.706151	0.11421	6.18289	6.29384e-10	2.52773e-08	Up
ENSG00000170779	CDCA4	943	1087	1352	1825	1290.02	0.625551	0.165158	3.78759	0.000152118	0.00166198	Up
ENSG00000144354	CDCA7	1814	1980	2678	3607	2496.4	0.707967	0.13811	5.12612	2.95773e-07	6.91037e-06	Up
ENSG00000164649	CDCA7L	3700	4381	5382	7126	5103.69	0.610136	0.136782	4.46065	8.17133e-06	0.000132006	Up
ENSG00000140937	CDH11	1862	2107	2739	3819	2605.44	0.702054	0.147679	4.75391	1.99523e-06	3.74583e-05	Up
ENSG00000150394	CDH8	195	238	393	603	352.418	1.17428	0.268195	4.37845	1.19527e-05	0.000183738	Up
ENSG00000089486	CDIP1	1455	1637	2345	2941	2078.6	0.757056	0.138018	5.48521	4.12974e-08	1.18257e-06	Up
ENSG00000250506	CDK3	128	183	72	64	111.884	-1.19494	0.429598	-2.78154	0.00541014	0.031919	Down
ENSG00000171450	CDK5R2	138	130	38	39	86.084	-1.8052	0.450092	-4.01074	6.05293e-05	0.000743853	Down
ENSG00000008086	CDKL5	125	140	665	735	413.782	2.39177	0.230114	10.3938	2.64471e-25	7.76956e-23	Up
ENSG00000129355	CDKN2D	925	830	500	618	714.399	-0.664373	0.17618	-3.77099	0.000162603	0.00176318	Down
ENSG00000064309	CDON	112	72	206	173	140.938	1.05099	0.402593	2.61054	0.0090399	0.0473922	Up
ENSG00000099954	CECR2	1766	1792	3101	3829	2601.7	0.946848	0.118802	7.96996	1.58721e-15	1.7732e-13	Up
ENSG00000159409	CELF3	482	440	180	199	324.246	-1.29119	0.241313	-5.35069	8.76219e-08	2.35999e-06	Down
ENSG00000143126	CELSR2	9018	9020	14239	15617	11919.2	0.718612	0.0970213	7.40674	1.29442e-13	1.05306e-11	Up
ENSG00000008300	CELSR3	2494	2584	3869	4635	3373.06	0.73039	0.112209	6.50918	7.55645e-11	3.54661e-09	Up
ENSG00000103888	CEMIP	1244	1540	749	994	1125.82	-0.695752	0.180998	-3.84398	0.000121056	0.00136154	Down
ENSG00000213753	CENPBD1P1	3623	3400	1600	1846	2607.48	-1.03789	0.11674	-8.89057	6.07964e-19	9.54926e-17	Down
ENSG00000099814	CEP170B	903	1101	1561	1744	1321.22	0.710787	0.165144	4.30404	1.67708e-05	0.000245982	Up
ENSG00000138180	CEP55	1342	1402	1796	2526	1748.48	0.633306	0.151008	4.19387	2.74241e-05	0.000375696	Up
ENSG00000166037	CEP57	4288	3742	5655	6854	5098.26	0.626702	0.113464	5.52337	3.32566e-08	9.64504e-07	Up
ENSG00000100422	CERK	1572	1515	2167	2567	1942.9	0.604543	0.123702	4.88708	1.02341e-06	2.0895e-05	Up
ENSG00000090661	CERS4	660	536	969	1044	798.588	0.74509	0.183251	4.06595	4.78373e-05	0.000609551	Up
ENSG00000070761	CFAP20	2216	1946	1205	1528	1713.59	-0.621876	0.139969	-4.44295	8.87343e-06	0.000141476	Down
ENSG00000227082	CH17-437K3.1	374	188	145	122	206.821	-1.06368	0.400867	-2.65344	0.00796762	0.0432279	Down
ENSG00000275993	CH507-42P11.8	777	728	374	427	574.349	-0.920147	0.187618	-4.90435	9.37356e-07	1.93875e-05	Down
ENSG00000250479	CHCHD10	1714	1750	1036	1187	1416.37	-0.650969	0.136747	-4.7604	1.93213e-06	3.64031e-05	Down
ENSG00000016391	CHDH	834	693	1680	1918	1273.06	1.22724	0.155351	7.89979	2.79384e-15	2.93519e-13	Up
ENSG00000188419	CHM	1004	737	1715	1994	1353.02	1.08187	0.176592	6.12637	8.99083e-10	3.53046e-08	Up
ENSG00000104472	CHRAC1	836	835	1224	1698	1136.37	0.785333	0.16232	4.83817	1.31038e-06	2.60174e-05	Up
ENSG00000101938	CHRDL1	12089	10061	6453	6902	8846.05	-0.735435	0.121614	-6.04728	1.47311e-09	5.52468e-08	Down
ENSG00000138435	CHRNA1	244	299	84	102	181.785	-1.5608	0.326472	-4.78083	1.74576e-06	3.33761e-05	Down
ENSG00000080644	CHRNA3	1058	1792	645	971	1110.34	-0.848135	0.258658	-3.27899	0.00104181	0.00841936	Down
ENSG00000171310	CHST11	13585	15551	6754	9268	11226.9	-0.884586	0.129579	-6.82664	8.69279e-12	4.91196e-10	Down
ENSG00000169105	CHST14	1465	1454	2972	3660	2368.51	1.16934	0.120491	9.70486	2.87485e-22	6.51522e-20	Up
ENSG00000124302	CHST8	522	641	176	244	394.168	-1.49093	0.248257	-6.00559	1.90641e-09	7.01701e-08	Down
ENSG00000154080	CHST9	437	400	1202	1450	865.066	1.65086	0.164761	10.0197	1.24862e-23	3.19486e-21	Up
ENSG00000131873	CHSY1	1512	1274	3277	4000	2494.7	1.37221	0.132954	10.321	5.66573e-25	1.57686e-22	Up
ENSG00000198894	CIPC	4735	3916	6148	7130	5448.45	0.608157	0.122189	4.97718	6.45182e-07	1.37017e-05	Up
ENSG00000277972	CISD3	405	557	885	686	636.101	0.71532	0.266323	2.68591	0.00723329	0.040024	Up
ENSG00000164442	CITED2	535	557	889	967	733.846	0.756792	0.17403	4.34863	1.36988e-05	0.00020697	Up
ENSG00000136026	CKAP4	7336	7202	4469	5204	6027.11	-0.599338	0.0986794	-6.07359	1.25084e-09	4.74722e-08	Down
ENSG00000171365	CLCN5	2710	2056	1259	1301	1825.68	-0.899782	0.168239	-5.34822	8.88223e-08	2.38423e-06	Down
ENSG00000013297	CLDN11	394	276	794	785	560.699	1.23647	0.236418	5.23	1.69506e-07	4.25481e-06	Up
ENSG00000013441	CLK1	4290	3117	5795	5586	4687.08	0.621047	0.16709	3.71684	0.000201733	0.0021138	Up
ENSG00000166250	CLMP	2445	2303	3574	4524	3185.22	0.754525	0.116612	6.47041	9.77369e-11	4.4942e-09	Up
ENSG00000164237	CMBL	2570	3009	1572	2161	2313.59	-0.601463	0.153165	-3.92688	8.60532e-05	0.00101197	Down
ENSG00000143771	CNIH4	1636	1730	2383	2737	2110.11	0.593729	0.12569	4.72377	2.31509e-06	4.25568e-05	Up
ENSG00000158158	CNNM4	1066	1069	1620	1846	1392.67	0.688469	0.136766	5.03394	4.805e-07	1.04851e-05	Up
ENSG00000144580	CNOT9	2555	2785	3904	4876	3503.69	0.701217	0.120983	5.79599	6.79182e-09	2.26356e-07	Up
ENSG00000146910	CNPY1	126	113	40	38	79.134	-1.61746	0.46994	-3.44185	0.00057776	0.00513478	Down
ENSG00000176563	CNTD1	238	231	89	58	154.356	-1.6585	0.396414	-4.18376	2.86721e-05	0.000390433	Down
ENSG00000122756	CNTFR	86	103	224	192	151.552	1.14113	0.367088	3.1086	0.00187976	0.0137802	Up
ENSG00000018236	CNTN1	501	649	283	429	462.263	-0.718713	0.252255	-2.84916	0.00438355	0.0269642	Down
ENSG00000197467	COL13A1	184	106	69	31	97.8672	-1.4989	0.566301	-2.64682	0.0081252	0.0437848	Down
ENSG00000050767	COL23A1	421	242	90	92	210.398	-1.86638	0.364698	-5.11761	3.09436e-07	7.18726e-06	Down
ENSG00000139219	COL2A1	57	87	246	546	227.61	2.41146	0.405618	5.94517	2.76176e-09	9.86769e-08	Up
ENSG00000187498	COL4A1	77507	58854	33717	35531	51227.2	-0.981407	0.13655	-7.18716	6.61522e-13	4.7272e-11	Down
ENSG00000134871	COL4A2	27970	27588	40077	46245	35268.8	0.624667	0.0872413	7.16023	8.05425e-13	5.67878e-11	Up
ENSG00000112280	COL9A1	173	131	470	457	307.089	1.60823	0.274648	5.85561	4.75271e-09	1.63197e-07	Up
ENSG00000214290	COLCA2	75	61	146	141	105.551	1.07676	0.410959	2.62012	0.00878987	0.046419	Up
ENSG00000105669	COPE	3596	4173	2285	2767	3191.77	-0.635856	0.132337	-4.80481	1.549e-06	3.02627e-05	Down
ENSG00000005243	COPZ2	373	395	212	223	300.079	-0.827352	0.25036	-3.30465	0.000950943	0.00781241	Down
ENSG00000163050	COQ8A	884	795	1418	1594	1166.34	0.834078	0.14899	5.5982	2.16594e-08	6.52003e-07	Up
ENSG00000110880	CORO1C	6831	5727	12923	14039	9831.21	1.09592	0.117625	9.31705	1.19616e-20	2.25904e-18	Up
ENSG00000103647	CORO2B	5460	5908	10327	12801	8556.55	1.00889	0.107841	9.35534	8.33288e-21	1.61211e-18	Up
ENSG00000166260	COX11	3345	2917	1850	2128	2548.79	-0.664545	0.125827	-5.28141	1.28194e-07	3.33936e-06	Down
ENSG00000112695	COX7A2	5164	4937	2893	3291	4055.66	-0.717985	0.106143	-6.7643	1.3396e-11	7.20341e-10	Down
ENSG00000115944	COX7A2L	934	964	2224	2525	1651.85	1.31259	0.13279	9.8847	4.85055e-23	1.14849e-20	Up
ENSG00000113742	CPEB4	7332	5291	3478	3521	4890.36	-0.852173	0.162692	-5.23794	1.62381e-07	4.10847e-06	Down
ENSG00000135678	CPM	211	290	69	108	168.713	-1.52887	0.366944	-4.16649	3.09327e-05	0.000416567	Down
ENSG00000196353	CPNE4	755	1125	1499	1997	1332.23	0.872851	0.212586	4.10586	4.02806e-05	0.000522923	Up
ENSG00000110090	CPT1A	12256	11703	6703	8106	9645.95	-0.707467	0.0954547	-7.41154	1.2484e-13	1.02614e-11	Down
ENSG00000095321	CRAT	2045	2308	3615	4413	3073.23	0.867837	0.127565	6.80309	1.02398e-11	5.64043e-10	Up
ENSG00000113851	CRBN	1639	1311	2265	2568	1934.46	0.70369	0.148525	4.73785	2.15994e-06	4.01234e-05	Up
ENSG00000111269	CREBL2	4484	3393	1238	1271	2588.9	-1.65333	0.161896	-10.2123	1.74633e-24	4.77652e-22	Down
ENSG00000164463	CREBRF	1326	876	1813	1788	1446.62	0.710236	0.206976	3.4315	0.000600255	0.0053198	Up
ENSG00000143162	CREG1	497	481	718	881	639.563	0.695125	0.179523	3.87207	0.000107914	0.00123251	Up
ENSG00000175874	CREG2	88	146	20	51	75.7037	-1.77058	0.583182	-3.03608	0.00239679	0.0168019	Down
ENSG00000179979	CRIPAK	666	618	880	1099	809.515	0.609371	0.166837	3.65249	0.000259715	0.0026411	Up
ENSG00000121005	CRISPLD1	766	757	1340	1556	1097.92	0.915699	0.147108	6.22467	4.82566e-10	1.96798e-08	Up
ENSG00000005469	CROT	4500	3689	2200	2780	3272.84	-0.732013	0.135413	-5.40576	6.45333e-08	1.788e-06	Down
ENSG00000140577	CRTC3	3530	3523	5117	5615	4426.54	0.597167	0.10763	5.54835	2.88386e-08	8.48787e-07	Up
ENSG00000116791	CRYZ	1432	1456	555	594	1006.98	-1.33745	0.157467	-8.4935	2.00503e-17	2.81485e-15	Down
ENSG00000184371	CSF1	4685	3748	2690	2360	3368.54	-0.734189	0.170669	-4.30182	1.69404e-05	0.000247917	Down
ENSG00000182578	CSF1R	143	137	67	24	93.4305	-1.57958	0.582967	-2.70955	0.00673746	0.0378238	Down
ENSG00000144655	CSRNP1	1342	1201	820	867	1054.27	-0.598001	0.158701	-3.76811	0.000164491	0.00177879	Down
ENSG00000178662	CSRNP3	2137	1785	1083	1279	1563.41	-0.74259	0.147342	-5.03991	4.65742e-07	1.01911e-05	Down
ENSG00000273055	CTB-13F3.1	93	112	179	256	158.172	1.06192	0.348063	3.05094	0.00228129	0.016116	Up
ENSG00000266903	CTB-171A8.1	103	108	41	26	69.7034	-1.64012	0.538567	-3.04535	0.00232412	0.0163939	Down
ENSG00000280239	CTB-50L17.8	161	140	243	288	206.581	0.807349	0.292602	2.7592	0.00579427	0.0336465	Up
ENSG00000197813	CTC-301O7.4	109	111	186	223	156.167	0.881316	0.329555	2.67426	0.00748944	0.0411401	Up
ENSG00000267360	CTC-454I21.3	177	179	21	52	106.512	-2.3284	0.480728	-4.84349	1.27577e-06	2.54256e-05	Down
ENSG00000249042	CTD-2015H6.3	149	156	258	323	219.733	0.914047	0.2842	3.21621	0.00129895	0.010126	Up
ENSG00000269242	CTD-2192J16.22	331	316	187	180	253.154	-0.820182	0.274632	-2.98648	0.00282212	0.0191162	Down
ENSG00000267952	CTD-2207O23.12	0	0	717	0	192.617	23.7118	4.78502	4.95543	7.21691e-07	1.52286e-05	Up
ENSG00000254139	CTD-2339F6.1	373	498	162	293	328.754	-0.972616	0.309794	-3.13956	0.00169201	0.0126435	Down
ENSG00000279041	CTD-2373N4.3	666	683	335	472	535.44	-0.762511	0.206325	-3.69568	0.000219296	0.00227083	Down
ENSG00000272772	CTD-2410N18.5	130	122	394	520	288.259	1.84102	0.261404	7.04282	1.88386e-12	1.24523e-10	Up
ENSG00000261604	CTD-2636A23.2	320	278	177	178	237.692	-0.7559	0.281683	-2.68351	0.00728532	0.0401997	Down
ENSG00000268120	CTD-3193O13.11	13	12	35	224	67.1194	3.28824	0.803772	4.09101	4.29507e-05	0.00055396	Up
ENSG00000144677	CTDSPL	1106	1088	2075	2280	1629.31	0.980634	0.132964	7.37518	1.64128e-13	1.32843e-11	Up
ENSG00000174080	CTSF	1015	958	1616	1561	1285.46	0.686006	0.161086	4.25864	2.05673e-05	0.00029289	Up
ENSG00000107611	CUBN	1332	913	509	457	801.271	-1.21183	0.234436	-5.16913	2.35185e-07	5.62741e-06	Down
ENSG00000166266	CUL5	2803	2352	4499	5519	3763.13	0.945398	0.125811	7.51446	5.7147e-14	4.92706e-12	Up
ENSG00000257923	CUX1	9362	8776	14027	16104	11997.5	0.721853	0.094186	7.66412	1.80058e-14	1.6902e-12	Up
ENSG00000154639	CXADR	345	306	153	177	244.261	-0.990687	0.271826	-3.64457	0.000267843	0.00271332	Down
ENSG00000145824	CXCL14	1081	548	496	383	626.593	-0.874508	0.323053	-2.70701	0.00678915	0.0380173	Down
ENSG00000168772	CXXC4	872	775	1176	1312	1028.5	0.58658	0.156162	3.75622	0.000172502	0.00185279	Up
ENSG00000103018	CYB5B	5542	6666	3162	4323	4895.21	-0.727681	0.144719	-5.02825	4.94986e-07	1.07568e-05	Down
ENSG00000055163	CYFIP2	17155	14289	8824	10071	12530.1	-0.743863	0.114537	-6.49454	8.32863e-11	3.87465e-09	Down
ENSG00000140465	CYP1A1	363	334	139	136	242.595	-1.34478	0.281064	-4.78461	1.71319e-06	3.28634e-05	Down
ENSG00000222041	CYTOR	553	593	342	424	475.654	-0.596489	0.205625	-2.90087	0.00372133	0.0237949	Down
ENSG00000165617	DACT1	590	382	1216	936	783.936	1.16081	0.267966	4.33194	1.47803e-05	0.000221202	Up
ENSG00000134780	DAGLA	1659	2031	1162	1308	1535.44	-0.590618	0.161618	-3.6544	0.000257782	0.00262481	Down
ENSG00000182308	DCAF4L1	207	178	88	110	144.994	-0.973237	0.346351	-2.80997	0.00495457	0.0297096	Down
ENSG00000133083	DCLK1	4851	4365	7710	7735	6149.17	0.742324	0.122651	6.05231	1.4278e-09	5.36744e-08	Up
ENSG00000172795	DCP2	11367	11766	5786	8405	9264.75	-0.729064	0.130444	-5.58911	2.28235e-08	6.85743e-07	Down
ENSG00000160570	DEDD2	515	533	830	857	681.716	0.681145	0.183226	3.71751	0.000201199	0.0021096	Up
ENSG00000174839	DENND6A	1777	1504	3182	3852	2558.7	1.0877	0.131045	8.30022	1.03918e-16	1.3595e-14	Up
ENSG00000121644	DESI2	3627	3078	5655	7112	4826.61	0.914504	0.122066	7.49188	6.78922e-14	5.72895e-12	Up
ENSG00000070413	DGCR2	2611	2728	3759	4318	3335.93	0.585957	0.112995	5.1857	2.1521e-07	5.2044e-06	Up
ENSG00000237517	DGCR5	79	117	221	222	159.449	1.16976	0.368048	3.17827	0.00148156	0.0113434	Up
ENSG00000153933	DGKE	366	319	567	656	474.023	0.825882	0.20647	4.00001	6.33405e-05	0.000773544	Up
ENSG00000157680	DGKI	1337	1028	775	796	980.921	-0.593255	0.18748	-3.16436	0.00155424	0.0117748	Down
ENSG00000162496	DHRS3	483	434	1072	938	732.431	1.13659	0.209172	5.43375	5.5182e-08	1.54393e-06	Up
ENSG00000215256	DHRS4-AS1	928	786	1268	1489	1110.5	0.674848	0.157469	4.2856	1.82245e-05	0.000263427	Up
ENSG00000100612	DHRS7	3114	2654	1701	1814	2313.13	-0.720329	0.13702	-5.2571	1.46348e-07	3.78121e-06	Down
ENSG00000138463	DIRC2	580	520	1180	1485	932.821	1.26165	0.163298	7.72608	1.10912e-14	1.07287e-12	Up
ENSG00000140323	DISP2	199	182	43	84	125.966	-1.61898	0.414633	-3.90461	9.43759e-05	0.00109844	Down
ENSG00000198719	DLL1	1000	982	1528	1639	1282.11	0.668936	0.14434	4.63445	3.57881e-06	6.37197e-05	Up
ENSG00000115423	DNAH6	141	62	30	33	66.1176	-1.69106	0.595766	-2.83846	0.00453314	0.0275848	Down
ENSG00000136770	DNAJC1	2047	1712	1132	1379	1558.89	-0.594721	0.147875	-4.02178	5.77601e-05	0.000716424	Down
ENSG00000163879	DNALI1	2128	2084	3304	3046	2639.44	0.593473	0.149482	3.9702	7.18125e-05	0.00086175	Up
ENSG00000088305	DNMT3B	623	699	921	1230	860.481	0.682552	0.177963	3.83535	0.000125384	0.00140028	Up
ENSG00000135905	DOCK10	6779	6492	2865	4034	5010.45	-0.96537	0.127404	-7.57725	3.52957e-14	3.19961e-12	Down
ENSG00000128512	DOCK4	22818	18620	12524	13973	16913.1	-0.652766	0.118661	-5.50111	3.77413e-08	1.08465e-06	Down
ENSG00000011332	DPF1	1827	2001	1061	1408	1565.18	-0.651841	0.149124	-4.37113	1.23605e-05	0.00018909	Down
ENSG00000173852	DPY19L1	10234	7176	14716	14806	11695.4	0.761257	0.162333	4.68947	2.73913e-06	4.96612e-05	Up
ENSG00000177990	DPY19L2	320	350	462	660	443.209	0.720947	0.227177	3.17351	0.00150608	0.0114812	Up
ENSG00000189212	DPY19L2P1	864	869	1661	2161	1375.67	1.12345	0.145274	7.73336	1.04748e-14	1.03213e-12	Up
ENSG00000170629	DPY19L2P2	794	894	1177	1474	1076.81	0.634817	0.161201	3.93805	8.21471e-05	0.000968908	Up
ENSG00000151640	DPYSL4	734	959	1223	1430	1080.66	0.634088	0.185994	3.40919	0.000651569	0.00569818	Up
ENSG00000136048	DRAM1	740	742	1103	1363	979.687	0.719833	0.154732	4.65213	3.28516e-06	5.88215e-05	Up
ENSG00000171451	DSEL	5897	6010	7853	11219	7662.05	0.65655	0.127601	5.14532	2.67071e-07	6.28608e-06	Up
ENSG00000134769	DTNA	5649	4876	9105	8862	7109.03	0.770986	0.131956	5.84277	5.13389e-09	1.75148e-07	Up
ENSG00000143507	DUSP10	1001	750	514	468	682.242	-0.831125	0.224525	-3.7017	0.000214157	0.00222633	Down
ENSG00000108861	DUSP3	3199	2382	4274	4089	3479.42	0.585031	0.167337	3.49612	0.000472079	0.00435664	Up
ENSG00000120875	DUSP4	15365	12425	8546	8307	11137.2	-0.721476	0.138903	-5.19409	2.05719e-07	5.01311e-06	Down
ENSG00000138166	DUSP5	2047	1975	3431	3904	2823.2	0.856715	0.11371	7.5342	4.91351e-14	4.33044e-12	Up
ENSG00000164086	DUSP7	492	508	770	951	675.205	0.768292	0.177757	4.32214	1.54521e-05	0.000229524	Up
ENSG00000128951	DUT	1842	1641	3102	4198	2667.38	1.04864	0.135659	7.72995	1.07585e-14	1.05354e-12	Up
ENSG00000165169	DYNLT3	1949	1360	692	701	1171.76	-1.24976	0.20202	-6.1863	6.15941e-10	2.48002e-08	Down
ENSG00000256061	DYX1C1	285	188	512	614	396.503	1.24105	0.263396	4.71172	2.45638e-06	4.49458e-05	Up
ENSG00000261771	DYX1C1-CCPG1	1202	1267	0	0	616.85	-12.7203	1.45555	-8.7392	2.34765e-18	3.5135e-16	Down
ENSG00000007968	E2F2	788	1100	1695	2444	1489.43	1.10652	0.203119	5.44767	5.10349e-08	1.43295e-06	Up
ENSG00000165891	E2F7	13290	12840	6195	7086	9817.61	-0.986785	0.0941811	-10.4775	1.0956e-25	3.47613e-23	Down
ENSG00000129173	E2F8	1069	1242	2072	2871	1794.09	1.07464	0.159705	6.72894	1.70904e-11	8.94053e-10	Up
ENSG00000144597	EAF1	2088	2079	3062	3904	2760.46	0.724801	0.119973	6.04135	1.52827e-09	5.70459e-08	Up
ENSG00000249751	ECSCR	332	297	114	94	209.227	-1.59148	0.321353	-4.95243	7.32917e-07	1.54409e-05	Down
ENSG00000136160	EDNRB	718	849	1110	1512	1037.41	0.721382	0.178876	4.03287	5.51006e-05	0.000689768	Up
ENSG00000122547	EEPD1	1027	1001	1838	2172	1499.34	0.971276	0.133366	7.28277	3.27025e-13	2.51841e-11	Up
ENSG00000159658	EFCAB14	5975	5409	3431	3993	4680.98	-0.627603	0.108074	-5.80714	6.35494e-09	2.13139e-07	Down
ENSG00000142634	EFHD2	775	856	1379	1433	1107.36	0.779451	0.162413	4.79921	1.59295e-06	3.09123e-05	Up
ENSG00000125266	EFNB2	3272	2095	1218	1125	1922.83	-1.19135	0.214017	-5.56659	2.5977e-08	7.7317e-07	Down
ENSG00000120738	EGR1	4103	3671	10629	10060	7107.62	1.41287	0.134045	10.5402	5.63655e-26	1.86288e-23	Up
ENSG00000122877	EGR2	792	565	1777	1266	1106.58	1.18279	0.254601	4.64566	3.38988e-06	6.05598e-05	Up
ENSG00000179388	EGR3	452	378	723	769	578.037	0.840413	0.1999	4.20417	2.62045e-05	0.000362115	Up
ENSG00000163577	EIF5A2	2001	1571	1023	1108	1420.36	-0.751198	0.165034	-4.55177	5.31955e-06	9.10349e-05	Down
ENSG00000118985	ELL2	304	350	190	215	263.926	-0.702745	0.267614	-2.62597	0.00864027	0.0458886	Down
ENSG00000179387	ELMOD2	2429	2004	3266	3516	2791.35	0.607525	0.137133	4.43021	9.41433e-06	0.000148606	Up
ENSG00000197977	ELOVL2	3477	3156	4722	5667	4226.57	0.634761	0.109787	5.78177	7.39177e-09	2.44808e-07	Up
ENSG00000170522	ELOVL6	6469	6533	3588	4969	5353.37	-0.624707	0.12358	-5.0551	4.30174e-07	9.52076e-06	Down
ENSG00000164181	ELOVL7	243	237	115	148	184.773	-0.88418	0.30672	-2.8827	0.00394285	0.0248852	Down
ENSG00000127463	EMC1	7551	8303	4406	5477	6404.16	-0.697835	0.113682	-6.13849	8.33073e-10	3.28753e-08	Down
ENSG00000161671	EMC10	2227	2278	3910	4328	3170.3	0.861648	0.114576	7.52033	5.46387e-14	4.73655e-12	Up
ENSG00000186998	EMID1	808	605	387	405	549.366	-0.839262	0.222611	-3.77009	0.00016319	0.00176834	Down
ENSG00000183798	EMILIN3	219	442	486	867	495.532	0.993631	0.348658	2.84987	0.00437366	0.0269351	Up
ENSG00000125746	EML2	1024	1044	642	733	857.479	-0.599671	0.160947	-3.72589	0.000194624	0.0020515	Down
ENSG00000213853	EMP2	1540	1246	2244	2761	1932.31	0.832153	0.147186	5.65375	1.56983e-08	4.87353e-07	Up
ENSG00000171617	ENC1	14014	12991	21190	22946	17707.5	0.701708	0.0988656	7.0976	1.26943e-12	8.55357e-11	Up
ENSG00000149218	ENDOD1	8118	7295	11942	12668	9966.49	0.669447	0.108828	6.15142	7.67911e-10	3.03794e-08	Up
ENSG00000151023	ENKUR	1037	881	388	401	674.98	-1.28615	0.192091	-6.69555	2.14865e-11	1.0821e-09	Down
ENSG00000241790	ENO1P4	29	36	142	188	97.6047	2.32438	0.442659	5.25097	1.51304e-07	3.87769e-06	Up
ENSG00000120658	ENOX1	1304	1145	428	595	862.922	-1.27876	0.180244	-7.09461	1.29713e-12	8.68059e-11	Down
ENSG00000136960	ENPP2	336	226	152	91	201.796	-1.18532	0.40424	-2.93221	0.0033656	0.0219449	Down
ENSG00000163378	EOGT	1287	1066	1678	1874	1468.49	0.586113	0.151148	3.87774	0.000105431	0.0012085	Up
ENSG00000159023	EPB41	2843	3102	3686	5409	3718.8	0.588403	0.146708	4.01072	6.05342e-05	0.000743853	Up
ENSG00000115109	EPB41L5	3945	3741	5860	7473	5210.64	0.778471	0.108854	7.15149	8.58405e-13	5.97153e-11	Up
ENSG00000152223	EPG5	2548	2364	3588	4371	3194.66	0.682742	0.113696	6.005	1.91327e-09	7.02596e-08	Up
ENSG00000142627	EPHA2	4101	4621	2172	2560	3351.7	-0.895504	0.125095	-7.15861	8.14983e-13	5.72075e-11	Down
ENSG00000044524	EPHA3	1449	1244	4352	4485	2871.82	1.71052	0.135905	12.5862	2.51592e-36	2.3478e-33	Up
ENSG00000135333	EPHA7	1412	1014	3089	3007	2125.63	1.33005	0.181043	7.34659	2.03327e-13	1.6209e-11	Up
ENSG00000112425	EPM2A	1017	781	534	670	745.817	-0.592023	0.196762	-3.00883	0.00262253	0.0180416	Down
ENSG00000087502	ERGIC2	3171	2729	1431	1773	2264.19	-0.894574	0.133176	-6.71722	1.8523e-11	9.54052e-10	Down
ENSG00000107566	ERLIN1	806	875	1967	2768	1584.56	1.47156	0.15847	9.28606	1.60107e-20	2.95341e-18	Up
ENSG00000166979	EVA1C	1581	1374	906	945	1198.01	-0.679807	0.157949	-4.30396	1.67771e-05	0.000245982	Down
ENSG00000112685	EXOC2	3664	3431	2011	2493	2884.53	-0.670046	0.116669	-5.74316	9.29276e-09	3.03959e-07	Down
ENSG00000223496	EXOSC6	1615	1826	2216	3359	2227.26	0.669223	0.166714	4.0142	5.96468e-05	0.000735227	Up
ENSG00000151348	EXT2	5480	5050	2797	3352	4150.45	-0.788645	0.108472	-7.27051	3.58123e-13	2.73137e-11	Down
ENSG00000246339	EXTL3-AS1	923	692	507	485	650.358	-0.702449	0.22039	-3.1873	0.00143609	0.0110218	Down
ENSG00000158769	F11R	980	1215	445	759	842.869	-0.899472	0.231508	-3.88528	0.000102211	0.00117498	Down
ENSG00000164220	F2RL2	364	315	52	35	191.46	-2.95357	0.371508	-7.95023	1.86162e-15	2.03674e-13	Down
ENSG00000057593	F7	105	106	17	5	58.4186	-3.22674	0.697391	-4.62688	3.71215e-06	6.5872e-05	Down
ENSG00000113194	FAF2	7943	7344	4254	5129	6137.86	-0.717116	0.102591	-6.99004	2.748e-12	1.75077e-10	Down
ENSG00000162636	FAM102B	2056	1753	2762	3143	2414.73	0.623317	0.130733	4.76785	1.862e-06	3.53334e-05	Up
ENSG00000169612	FAM103A1	1122	974	539	644	815.868	-0.837074	0.170896	-4.89816	9.67389e-07	1.99307e-05	Down
ENSG00000235272	FAM103A2P	226	196	106	119	161.136	-0.916239	0.328687	-2.78757	0.00531048	0.0314036	Down
ENSG00000189057	FAM111B	1789	1688	2414	3282	2270.85	0.692558	0.13578	5.10059	3.38592e-07	7.79597e-06	Up
ENSG00000197712	FAM114A1	185	114	287	342	230.168	1.06347	0.325908	3.26309	0.00110203	0.00884301	Up
ENSG00000138439	FAM117B	712	694	927	1388	919.111	0.694687	0.185805	3.73879	0.000184906	0.00195948	Up
ENSG00000150510	FAM124A	165	163	273	280	219.6	0.748455	0.286123	2.61585	0.00890057	0.0468321	Up
ENSG00000212747	FAM127C	953	907	1356	1636	1204.66	0.672638	0.1433	4.6939	2.68048e-06	4.86535e-05	Up
ENSG00000135842	FAM129A	15530	16480	5264	7172	11059.9	-1.38475	0.117797	-11.7554	6.62129e-32	3.50134e-29	Down
ENSG00000148541	FAM13C	717	750	387	510	587.66	-0.727809	0.192766	-3.7756	0.00015962	0.00173558	Down
ENSG00000054965	FAM168A	25313	21904	13446	14902	18819.9	-0.743815	0.106428	-6.98889	2.77079e-12	1.75823e-10	Down
ENSG00000047662	FAM184B	1068	1034	591	727	850.737	-0.687577	0.161632	-4.25396	2.10023e-05	0.000298015	Down
ENSG00000144649	FAM198A	506	765	909	1360	874.919	0.807714	0.242383	3.33239	0.000861039	0.00716659	Up
ENSG00000198673	FAM19A2	97	133	29	47	76.14	-1.62625	0.505611	-3.21641	0.00129806	0.010126	Down
ENSG00000196227	FAM217B	3139	2645	1672	2077	2369.68	-0.639304	0.135594	-4.71483	2.41917e-06	4.43161e-05	Down
ENSG00000139438	FAM222A	441	437	608	822	571.512	0.684407	0.196247	3.48747	0.000487617	0.004457	Up
ENSG00000197872	FAM49A	4588	3645	1879	1974	3011.99	-1.09977	0.146112	-7.5269	5.19606e-14	4.52913e-12	Down
ENSG00000154511	FAM69A	489	402	802	955	657.201	0.968185	0.190098	5.09309	3.52277e-07	8.06424e-06	Up
ENSG00000215784	FAM72D	442	468	557	832	568.188	0.585072	0.21415	2.73206	0.00629393	0.0358646	Up
ENSG00000101447	FAM83D	489	592	662	1063	692.41	0.644134	0.227821	2.82736	0.0046933	0.0284394	Up
ENSG00000162981	FAM84A	8657	6099	4562	4331	5898.97	-0.728092	0.173024	-4.20805	2.57586e-05	0.000356886	Down
ENSG00000158483	FAM86C1	307	469	585	689	509.77	0.699761	0.257377	2.71882	0.00655153	0.0370662	Up
ENSG00000137414	FAM8A1	2785	2131	3571	3899	3081.27	0.597594	0.149572	3.99535	6.45997e-05	0.0007865	Up
ENSG00000158169	FANCC	680	774	1189	1484	1023.87	0.862126	0.164954	5.22645	1.72799e-07	4.31697e-06	Up
ENSG00000145982	FARS2	610	616	895	1060	790.251	0.66058	0.165166	3.99949	6.34795e-05	0.000774645	Up
ENSG00000170271	FAXDC2	1271	1146	1764	1941	1523.25	0.608352	0.138971	4.37755	1.20022e-05	0.000184142	Up
ENSG00000166147	FBN1	3554	3947	1773	2320	2884.04	-0.892622	0.133187	-6.70203	2.05551e-11	1.04515e-09	Down
ENSG00000127452	FBXL12	753	895	1277	1443	1086.68	0.7115	0.167637	4.24428	2.19299e-05	0.000309517	Up
ENSG00000108306	FBXL20	1224	1122	1702	2053	1514.66	0.665722	0.135892	4.89891	9.6369e-07	1.98803e-05	Up
ENSG00000112234	FBXL4	1331	1191	1743	2238	1612.04	0.64254	0.14104	4.55572	5.22074e-06	8.95371e-05	Up
ENSG00000165355	FBXO33	1468	1288	702	755	1049.92	-0.926273	0.159878	-5.79364	6.88776e-09	2.29072e-07	Down
ENSG00000177294	FBXO39	164	80	45	41	82.2115	-1.49922	0.536507	-2.79441	0.00519948	0.0308815	Down
ENSG00000151876	FBXO4	906	889	1248	1730	1181.1	0.709624	0.160209	4.42935	9.45171e-06	0.000148932	Up
ENSG00000163013	FBXO41	1025	1223	1771	2036	1505.68	0.747665	0.155576	4.80577	1.54154e-06	3.01913e-05	Up
ENSG00000119616	FCF1	1370	1395	1951	2510	1791.59	0.672975	0.13408	5.01919	5.18887e-07	1.12283e-05	Up
ENSG00000130475	FCHO1	368	340	166	173	261.102	-1.06837	0.266012	-4.01623	5.91376e-05	0.000730463	Down
ENSG00000137714	FDX1	1086	949	1662	2168	1452.57	0.895608	0.149501	5.99066	2.08994e-09	7.60433e-08	Up
ENSG00000161513	FDXR	1430	1814	684	1030	1231.78	-0.947419	0.198372	-4.77597	1.78845e-06	3.40192e-05	Down
ENSG00000145780	FEM1C	2897	2231	3997	4716	3436.38	0.754437	0.144078	5.23632	1.63814e-07	4.13814e-06	Up
ENSG00000168496	FEN1	3372	3634	6915	8938	5662.22	1.16008	0.116558	9.95279	2.45205e-23	5.98451e-21	Up
ENSG00000102466	FGF14	620	491	249	156	379.856	-1.43474	0.323016	-4.44169	8.92557e-06	0.000141898	Down
ENSG00000127951	FGL2	225	184	79	52	135.207	-1.6264	0.419228	-3.87951	0.000104669	0.0012015	Down
ENSG00000176971	FIBIN	2152	1851	3403	3607	2742.02	0.802932	0.132144	6.07621	1.23057e-09	4.68149e-08	Up
ENSG00000137312	FLOT1	10560	8600	6113	6220	7851.4	-0.63814	0.132908	-4.80137	1.57588e-06	3.06369e-05	Down
ENSG00000094963	FMO2	103	82	20	31	58.6424	-1.88094	0.555503	-3.38601	0.000709169	0.00610432	Down
ENSG00000076258	FMO4	428	367	225	248	315.821	-0.757004	0.246241	-3.07424	0.00211041	0.0151217	Down
ENSG00000257800	FNBP1P1	625	708	409	442	544.619	-0.656389	0.202205	-3.24615	0.00116977	0.00929247	Down
ENSG00000115226	FNDC4	317	281	508	469	393.502	0.709488	0.241103	2.94268	0.00325387	0.0213568	Up
ENSG00000052795	FNIP2	8083	6689	3608	4150	5608.43	-0.938597	0.122425	-7.6667	1.76473e-14	1.66641e-12	Down
ENSG00000257365	FNTB	1106	1040	1575	1687	1346.59	0.59729	0.143254	4.16946	3.05328e-05	0.000412583	Up
ENSG00000230798	FOXD3-AS1	76	82	206	213	143.768	1.40097	0.351969	3.98037	6.88076e-05	0.000831351	Up
ENSG00000139926	FRMD6	10560	10291	6229	6992	8487.17	-0.666772	0.0965547	-6.90564	4.99767e-12	2.94732e-10	Down
ENSG00000134363	FST	2774	1845	852	985	1606.22	-1.33828	0.196483	-6.81119	9.67926e-12	5.36894e-10	Down
ENSG00000223361	FTH1P10	1364	1293	643	816	1023.67	-0.880366	0.15478	-5.68785	1.28646e-08	4.08168e-07	Down
ENSG00000234975	FTH1P2	1063	869	425	583	730.131	-0.956916	0.195753	-4.88838	1.01667e-06	2.0811e-05	Down
ENSG00000232187	FTH1P7	548	484	240	303	391.675	-0.941044	0.224626	-4.18938	2.79717e-05	0.000382537	Down
ENSG00000087086	FTL	82046	59544	35678	35080	52945.3	-1.00031	0.153646	-6.5105	7.49e-11	3.52586e-09	Down
ENSG00000226608	FTLP3	578	453	229	204	365.545	-1.24836	0.26409	-4.72701	2.27855e-06	4.19825e-05	Down
ENSG00000179163	FUCA1	757	683	1065	1171	914.648	0.626921	0.161651	3.87824	0.000105215	0.00120689	Up
ENSG00000180340	FZD2	154	141	327	267	222.846	1.01716	0.317062	3.20809	0.00133619	0.0103663	Up
ENSG00000177283	FZD8	213	252	529	626	402.22	1.29891	0.229602	5.65724	1.53831e-08	4.79904e-07	Up
ENSG00000123689	G0S2	252	171	692	445	393.579	1.44945	0.335854	4.31572	1.59085e-05	0.000234765	Up
ENSG00000138757	G3BP2	10694	9489	5214	6031	7824.13	-0.854213	0.105101	-8.12757	4.37996e-16	5.18535e-14	Down
ENSG00000166206	GABRB3	1327	1174	2255	2409	1783.6	0.89293	0.138773	6.43448	1.239e-10	5.58393e-09	Up
ENSG00000128683	GAD1	1291	1022	1908	2067	1564.5	0.775193	0.159181	4.86989	1.11659e-06	2.26516e-05	Up
ENSG00000197093	GAL3ST4	1154	1230	1677	1980	1501.17	0.604381	0.137782	4.38651	1.15185e-05	0.000178099	Up
ENSG00000257594	GALNT4	3178	2927	1421	1935	2350.49	-0.882456	0.136002	-6.48854	8.6673e-11	4.00869e-09	Down
ENSG00000228232	GAPDHP1	561	654	265	405	467.988	-0.885087	0.238368	-3.71311	0.000204732	0.00214239	Down
ENSG00000157833	GAREM2	1091	1159	1794	2037	1512.21	0.756995	0.137775	5.49443	3.91974e-08	1.12446e-06	Up
ENSG00000180447	GAS1	8359	7748	11937	13837	10407.7	0.667405	0.0960944	6.94531	3.77642e-12	2.3042e-10	Up
ENSG00000139354	GAS2L3	2005	1764	2638	3111	2364.26	0.597753	0.125775	4.75257	2.00851e-06	3.75742e-05	Up
ENSG00000233695	GAS6-AS1	1176	1179	582	570	875.536	-1.03469	0.174569	-5.92711	3.08313e-09	1.09666e-07	Down
ENSG00000179348	GATA2	1753	1951	521	492	1178.71	-1.87272	0.175456	-10.6735	1.3549e-26	4.99863e-24	Down
ENSG00000244300	GATA2-AS1	254	259	114	107	183.356	-1.21677	0.319203	-3.81189	0.00013791	0.00152248	Down
ENSG00000171766	GATM	7770	6399	1472	1882	4362.87	-2.09378	0.13218	-15.8404	1.63735e-56	4.32915e-53	Down
ENSG00000114480	GBE1	3312	2501	1800	1920	2374.32	-0.6487	0.159842	-4.05839	4.94125e-05	0.000626603	Down
ENSG00000131979	GCH1	484	414	163	200	313.835	-1.31969	0.249441	-5.29058	1.21931e-07	3.18667e-06	Down
ENSG00000130283	GDF1	0	0	180	61	62.3736	9.40504	1.61237	5.83304	5.44271e-09	1.85286e-07	Up
ENSG00000130513	GDF15	3544	2249	1448	1114	2088.15	-1.16256	0.238934	-4.86561	1.14106e-06	2.30303e-05	Down
ENSG00000168621	GDNF	549	627	296	462	479.631	-0.661025	0.237728	-2.7806	0.00542591	0.0319988	Down
ENSG00000248587	GDNF-AS1	1398	1551	666	874	1116.75	-0.95583	0.162644	-5.87683	4.18204e-09	1.46132e-07	Down
ENSG00000145990	GFOD1	213	247	337	515	323.869	0.862421	0.268981	3.20625	0.00134477	0.0104167	Up
ENSG00000131459	GFPT2	803	507	1362	1242	977.644	0.996372	0.238009	4.18627	2.83571e-05	0.000386475	Up
ENSG00000137563	GGH	3831	3628	1672	2316	2843.79	-0.923707	0.13339	-6.92488	4.36359e-12	2.59266e-10	Down
ENSG00000169562	GJB1	43	31	99	115	71.4708	1.52259	0.49665	3.06572	0.00217144	0.015503	Up
ENSG00000170266	GLB1	3989	3080	5636	5369	4510.84	0.640099	0.157797	4.05647	4.98196e-05	0.000628749	Up
ENSG00000138604	GLCE	869	639	1085	1209	945.289	0.59824	0.191243	3.12816	0.00175905	0.0130583	Up
ENSG00000139278	GLIPR1	834	753	471	500	637.572	-0.715104	0.185843	-3.84788	0.000119142	0.0013462	Down
ENSG00000101958	GLRA2	3186	3139	1437	1442	2297.03	-1.13936	0.134491	-8.47166	2.41927e-17	3.36661e-15	Down
ENSG00000109738	GLRB	341	329	503	664	455.022	0.782708	0.211044	3.70874	0.000208292	0.00217534	Up
ENSG00000197045	GMFB	10203	7611	4257	4898	6711	-0.969022	0.144195	-6.72021	1.81469e-11	9.40791e-10	Down
ENSG00000156052	GNAQ	7035	5690	9080	10356	7993.47	0.602247	0.123735	4.86723	1.13173e-06	2.2871e-05	Up
ENSG00000127920	GNG11	7023	6179	3933	4761	5445.6	-0.615418	0.111361	-5.52634	3.26977e-08	9.51772e-07	Down
ENSG00000100522	GNPNAT1	2316	2114	3597	4373	3077.1	0.83397	0.116033	7.18738	6.6048e-13	4.7272e-11	Up
ENSG00000259169	GNRHR2P1	341	308	495	571	426.196	0.705445	0.212456	3.32043	0.000898794	0.00744179	Up
ENSG00000143457	GOLPH3L	976	873	1280	1525	1155.83	0.589206	0.148947	3.95581	7.62747e-05	0.00090979	Up
ENSG00000138678	GPAT3	624	436	170	140	342.05	-1.76597	0.298397	-5.91818	3.25514e-09	1.1501e-07	Down
ENSG00000183098	GPC6	2051	1924	4474	5283	3408.39	1.28353	0.110537	11.6118	3.59032e-31	1.83732e-28	Up
ENSG00000077585	GPR137B	463	365	1358	1408	894.9	1.73636	0.186571	9.30666	1.31919e-20	2.46208e-18	Up
ENSG00000163328	GPR155	2477	1919	1331	1541	1808.04	-0.623499	0.157564	-3.95711	7.58616e-05	0.000905544	Down
ENSG00000166073	GPR176	498	417	952	1084	733.153	1.14467	0.181365	6.31142	2.76481e-10	1.17275e-08	Up
ENSG00000152749	GPR180	2581	2450	1434	1793	2053.45	-0.655608	0.125726	-5.21457	1.84241e-07	4.57266e-06	Down
ENSG00000170837	GPR27	48	57	145	115	91.6313	1.31508	0.461822	2.84758	0.00440527	0.0270873	Up
ENSG00000178075	GRAMD1C	3201	2239	1597	1466	2121.86	-0.824582	0.194564	-4.23811	2.25411e-05	0.000317015	Down
ENSG00000155324	GRAMD3	301	331	438	537	399.005	0.610477	0.221764	2.75282	0.00590837	0.034146	Up
ENSG00000163873	GRIK3	8431	8187	15949	19401	12892.8	1.0751	0.0933407	11.518	1.07102e-30	5.30956e-28	Up
ENSG00000144596	GRIP2	32	39	163	97	83.8328	1.89429	0.533958	3.54764	0.0003887	0.00369782	Up
ENSG00000100077	GRK3	186	165	528	597	366.641	1.67104	0.232037	7.20161	5.95035e-13	4.35006e-11	Up
ENSG00000105447	GRWD1	1609	1903	2475	3231	2285.39	0.681	0.148299	4.59207	4.38869e-06	7.60898e-05	Up
ENSG00000272647	GS1-259H13.13	123	188	58	75	110.679	-1.24532	0.432009	-2.88264	0.00394361	0.0248852	Down
ENSG00000133937	GSC	131	112	256	336	206.624	1.26789	0.300066	4.22536	2.38555e-05	0.000333725	Up
ENSG00000082701	GSK3B	5270	4917	9612	11998	7882.67	1.07001	0.102299	10.4597	1.32327e-25	4.11614e-23	Up
ENSG00000100983	GSS	1932	2232	1098	1368	1650.21	-0.772143	0.149515	-5.16433	2.41296e-07	5.73901e-06	Down
ENSG00000148834	GSTO1	3061	2997	1790	2229	2505.98	-0.607024	0.119026	-5.09993	3.39788e-07	7.81217e-06	Down
ENSG00000169840	GSX1	108	157	540	593	347.667	2.08506	0.276466	7.54184	4.63392e-14	4.10685e-12	Up
ENSG00000138867	GUCD1	2364	2641	4064	4903	3469.34	0.826775	0.122839	6.73058	1.68984e-11	8.87669e-10	Up
ENSG00000144366	GULP1	829	656	1534	1743	1183.04	1.13329	0.16677	6.79553	1.07915e-11	5.90331e-10	Up
ENSG00000105856	HBP1	3227	2393	4756	4938	3813.7	0.783568	0.156968	4.9919	5.97879e-07	1.27483e-05	Up
ENSG00000112406	HECA	882	876	1771	2096	1396.5	1.12479	0.136758	8.22471	1.95669e-16	2.46356e-14	Up
ENSG00000100644	HIF1A	13313	11945	19891	20420	16340.7	0.670665	0.111855	5.99585	2.02427e-09	7.41641e-08	Up
ENSG00000146066	HIGD2A	1494	1507	2157	2387	1877.57	0.58947	0.127608	4.61939	3.84871e-06	6.784e-05	Up
ENSG00000169567	HINT1	10730	10340	5562	6794	8316.84	-0.78396	0.0972866	-8.05825	7.73926e-16	8.96172e-14	Down
ENSG00000278828	HIST1H3H	42	53	95	147	83.061	1.3213	0.472288	2.79766	0.00514742	0.0306182	Up
ENSG00000197061	HIST1H4C	297	358	188	172	253.8	-0.864833	0.292992	-2.95173	0.00316002	0.0208703	Down
ENSG00000010818	HIVEP2	1485	1199	2879	3146	2165.92	1.15999	0.145661	7.96364	1.67047e-15	1.84031e-13	Up
ENSG00000206503	HLA-A	19407	18862	10139	13136	15299	-0.734728	0.101278	-7.2546	4.02853e-13	3.04489e-11	Down
ENSG00000204525	HLA-C	4614	4312	2603	3208	3664.99	-0.633382	0.111217	-5.69502	1.23358e-08	3.93752e-07	Down
ENSG00000206341	HLA-H	1034	1136	584	828	889.441	-0.642399	0.18205	-3.52869	0.000417622	0.00393652	Down
ENSG00000140382	HMG20A	2924	2864	5315	6375	4338.28	1.00101	0.10462	9.56808	1.08909e-21	2.27333e-19	Up
ENSG00000064961	HMG20B	1532	1544	2315	2496	1963.8	0.637639	0.128804	4.95044	7.40442e-07	1.55581e-05	Up
ENSG00000149948	HMGA2	2536	2052	1154	1338	1762.01	-0.890354	0.14969	-5.94799	2.71451e-09	9.72076e-08	Down
ENSG00000164104	HMGB2	10814	11140	15257	19222	14000.2	0.63494	0.0997563	6.36492	1.95397e-10	8.49253e-09	Up
ENSG00000112972	HMGCS1	47867	48818	24638	38081	39520.9	-0.651918	0.139135	-4.68549	2.79287e-06	5.05201e-05	Down
ENSG00000100292	HMOX1	3113	2593	1371	1617	2163.55	-0.944209	0.138325	-6.826	8.73155e-12	4.91196e-10	Down
ENSG00000189159	HN1	10008	11093	6176	7776	8719.43	-0.61365	0.113521	-5.40563	6.45818e-08	1.788e-06	Down
ENSG00000150540	HNMT	1630	1573	2169	2793	2024.35	0.614736	0.12934	4.75287	2.00554e-06	3.75631e-05	Up
ENSG00000225695	HNRNPA1P35	304	262	398	484	359.389	0.627146	0.231704	2.70667	0.00679617	0.0380432	Up
ENSG00000165704	HPRT1	860	874	1322	1618	1160.09	0.747305	0.146371	5.10556	3.29818e-07	7.61605e-06	Up
ENSG00000110756	HPS5	2484	2393	1066	1359	1816.5	-1.024	0.131488	-7.78779	6.81935e-15	6.84697e-13	Down
ENSG00000135116	HRK	146	172	336	419	266.05	1.23111	0.270972	4.54331	5.53767e-06	9.39079e-05	Up
ENSG00000171004	HS6ST2	500	253	110	91	237.824	-1.89521	0.391146	-4.84527	1.26438e-06	2.52622e-05	Down
ENSG00000103160	HSDL1	1705	1423	2352	2619	2014.15	0.660414	0.140185	4.71101	2.46493e-06	4.50503e-05	Up
ENSG00000165868	HSPA12A	905	962	1602	1839	1319.44	0.870726	0.143007	6.0887	1.1383e-09	4.36183e-08	Up
ENSG00000164070	HSPA4L	4551	4173	2307	2499	3371.87	-0.86734	0.117083	-7.40793	1.28283e-13	1.04901e-11	Down
ENSG00000142798	HSPG2	578	860	975	1388	940.86	0.69096	0.230735	2.99461	0.00274795	0.0187338	Up
ENSG00000149428	HYOU1	6625	6508	10472	12073	8867.42	0.768617	0.0945922	8.12559	4.45197e-16	5.23156e-14	Up
ENSG00000116237	ICMT	1519	1498	2217	2534	1931.37	0.644523	0.124115	5.19297	2.0697e-07	5.03584e-06	Up
ENSG00000125968	ID1	250	285	403	613	382.855	0.898799	0.252322	3.56211	0.000367885	0.00353705	Up
ENSG00000115738	ID2	649	407	905	816	693.694	0.71037	0.256104	2.77375	0.00554134	0.0325585	Up
ENSG00000235092	ID2-AS1	44	32	91	108	68.2126	1.37815	0.504807	2.73005	0.00633255	0.0360199	Up
ENSG00000117318	ID3	134	182	301	317	232.771	0.959059	0.305044	3.14401	0.00166652	0.0124942	Up
ENSG00000119912	IDE	3932	3436	2081	2613	2998.34	-0.665064	0.125109	-5.31589	1.0614e-07	2.79701e-06	Down
ENSG00000138413	IDH1	4680	4514	12479	16366	9409.17	1.63158	0.107335	15.2009	3.48875e-52	7.9065e-49	Up
ENSG00000148057	IDNK	229	212	332	524	319.702	0.930037	0.268907	3.45859	0.00054302	0.00487796	Up
ENSG00000010295	IFFO1	3538	2989	2161	2124	2697.26	-0.608354	0.14619	-4.16139	3.16314e-05	0.000424535	Down
ENSG00000216490	IFI30	336	335	43	112	204.877	-2.1612	0.401697	-5.38018	7.44121e-08	2.0318e-06	Down
ENSG00000137959	IFI44L	32	58	125	122	84.1695	1.45011	0.504296	2.87552	0.00403361	0.0252988	Up
ENSG00000185745	IFIT1	4585	3515	2600	2680	3334.34	-0.620297	0.153234	-4.04802	5.16517e-05	0.000649803	Down
ENSG00000146674	IGFBP3	7609	8475	12087	16597	11080.8	0.812923	0.12554	6.47542	9.4547e-11	4.36016e-09	Up
ENSG00000143061	IGSF3	2485	2726	5716	6094	4238.18	1.17281	0.121853	9.62477	6.28488e-22	1.34734e-19	Up
ENSG00000080854	IGSF9B	517	541	945	1204	794.867	1.00562	0.171278	5.87127	4.3246e-09	1.50451e-07	Up
ENSG00000131724	IL13RA1	1690	1237	2345	2357	1901.36	0.682662	0.176324	3.87164	0.000108106	0.00123381	Up
ENSG00000056736	IL17RB	779	675	1117	1363	976.15	0.757237	0.16154	4.68762	2.76395e-06	5.0054e-05	Up
ENSG00000115594	IL1R1	330	237	52	53	167.497	-2.43665	0.363681	-6.69996	2.0847e-11	1.05661e-09	Down
ENSG00000104998	IL27RA	524	501	759	835	651.725	0.628601	0.178979	3.51214	0.000444511	0.00414563	Up
ENSG00000137033	IL33	1000	841	522	573	731.264	-0.756973	0.182744	-4.14227	3.43883e-05	0.000456516	Down
ENSG00000122641	INHBA	1174	847	533	415	742.385	-1.08023	0.25158	-4.29376	1.75669e-05	0.000255671	Down
ENSG00000274049	INO80B-WBP1	902	0	0	0	222.695	-24.5952	4.78499	-5.14006	2.74646e-07	6.4548e-06	Down
ENSG00000168918	INPP5D	356	404	158	166	270.55	-1.23787	0.268787	-4.60539	4.1169e-06	7.19279e-05	Down
ENSG00000173404	INSM1	91	98	214	252	162.625	1.2892	0.327863	3.93214	8.4194e-05	0.000991577	Up
ENSG00000171105	INSR	1658	1552	2466	2657	2074.49	0.667385	0.127886	5.21859	1.80294e-07	4.49007e-06	Up
ENSG00000127080	IPPK	256	262	157	132	201.905	-0.837979	0.319248	-2.62485	0.00866868	0.0459779	Down
ENSG00000103599	IQCH	400	364	227	256	310.526	-0.671	0.242651	-2.76528	0.00568733	0.0331583	Down
ENSG00000128604	IRF5	62	59	140	138	99.5353	1.19726	0.41575	2.87975	0.00397988	0.0250443	Up
ENSG00000165898	ISCA2	447	435	755	963	644.381	0.945677	0.182285	5.18792	2.12661e-07	5.16638e-06	Up
ENSG00000143319	ISG20L2	1894	1769	2636	2956	2301.96	0.601187	0.121225	4.95928	7.07542e-07	1.49659e-05	Up
ENSG00000240682	ISY1	1085	1086	1693	2132	1486.99	0.801278	0.137651	5.82107	5.84735e-09	1.97788e-07	Up
ENSG00000137809	ITGA11	991	637	301	295	554.249	-1.44923	0.258696	-5.60206	2.11818e-08	6.41275e-07	Down
ENSG00000161638	ITGA5	2656	2357	3664	4004	3155.63	0.605865	0.121228	4.99773	5.80078e-07	1.24188e-05	Up
ENSG00000091409	ITGA6	7418	6311	10301	12660	9102.39	0.728593	0.11329	6.4312	1.26599e-10	5.68943e-09	Up
ENSG00000100605	ITPK1	1509	1595	4723	5147	3227.1	1.66044	0.119663	13.876	8.85442e-44	1.75583e-40	Up
ENSG00000150995	ITPR1	4299	3449	1993	2007	2929.33	-0.955942	0.14958	-6.39083	1.64984e-10	7.31092e-09	Down
ENSG00000153814	JAZF1	1238	1001	2085	2104	1602.16	0.901451	0.162164	5.55889	2.71492e-08	8.05036e-07	Up
ENSG00000168970	JMJD7-PLA2G4B	873	1006	1377	1789	1250.72	0.734117	0.161737	4.53896	5.65314e-06	9.52032e-05	Up
ENSG00000104369	JPH1	579	553	118	207	361.925	-1.83053	0.273312	-6.69761	2.11852e-11	1.07033e-09	Down
ENSG00000130522	JUND	4023	3430	5743	5447	4654.32	0.587242	0.142903	4.10938	3.96731e-05	0.000516304	Up
ENSG00000163376	KBTBD8	235	197	357	452	307.564	0.890379	0.251806	3.53597	0.000406283	0.00383648	Up
ENSG00000177301	KCNA2	11129	11947	6118	9412	9572.32	-0.598885	0.145755	-4.10886	3.97611e-05	0.000517024	Down
ENSG00000055118	KCNH2	620	695	1582	1697	1143.62	1.31006	0.160103	8.18262	2.77735e-16	3.4155e-14	Up
ENSG00000115041	KCNIP3	181	209	344	418	285.958	0.951443	0.259177	3.67102	0.000241585	0.00247259	Up
ENSG00000153822	KCNJ16	3685	2955	834	945	2097.54	-1.90867	0.14899	-12.8107	1.42792e-37	1.51017e-34	Down
ENSG00000123700	KCNJ2	2982	2525	974	1039	1874.55	-1.45784	0.144659	-10.0778	6.92869e-24	1.83194e-21	Down
ENSG00000162728	KCNJ9	320	297	169	196	244.479	-0.768327	0.268443	-2.86216	0.00420766	0.0261049	Down
ENSG00000178695	KCTD12	1447	1501	2943	3840	2409.51	1.18409	0.129328	9.15574	5.39852e-20	9.20883e-18	Up
ENSG00000100196	KDELR3	940	936	1276	1634	1186.83	0.616734	0.148382	4.1564	3.23298e-05	0.000432446	Up
ENSG00000128052	KDR	1314	1628	608	960	1119.65	-0.937104	0.205875	-4.55182	5.31842e-06	9.10349e-05	Down
ENSG00000131773	KHDRBS3	1627	1856	2359	3649	2342.86	0.758434	0.170755	4.44166	8.92676e-06	0.000141898	Up
ENSG00000136051	KIAA1033	9615	7672	5213	5834	7053.16	-0.653702	0.128879	-5.07222	3.93195e-07	8.8227e-06	Down
ENSG00000122203	KIAA1191	2861	2754	10374	11438	6817.48	1.94939	0.101977	19.1161	1.85466e-81	2.94224e-77	Up
ENSG00000109265	KIAA1211	2004	2198	3032	3438	2654.64	0.611719	0.125136	4.88843	1.01642e-06	2.0811e-05	Up
ENSG00000250305	KIAA1456	2872	3194	6086	7875	4960.63	1.18427	0.12303	9.62583	6.22013e-22	1.34734e-19	Up
ENSG00000162522	KIAA1522	305	332	442	538	401.55	0.606933	0.2201	2.75753	0.00582403	0.0337692	Up
ENSG00000174718	KIAA1551	2046	1721	2659	3061	2357.67	0.592875	0.133399	4.44439	8.81436e-06	0.000140959	Up
ENSG00000168116	KIAA1586	1786	1442	1016	1143	1340.85	-0.588501	0.159497	-3.68973	0.000224491	0.00231555	Down
ENSG00000149633	KIAA1755	41	72	223	358	170.489	2.33003	0.404654	5.75808	8.50776e-09	2.80597e-07	Up
ENSG00000155980	KIF5A	2521	2206	1522	1620	1960.87	-0.595176	0.137586	-4.32586	1.51937e-05	0.000226747	Down
ENSG00000169926	KLF13	3300	2666	5232	5696	4202.75	0.866907	0.133314	6.50275	7.88643e-11	3.69057e-09	Up
ENSG00000136826	KLF4	255	258	347	454	325.686	0.625157	0.240447	2.59997	0.00932306	0.0485712	Up
ENSG00000197776	KLHDC1	189	181	375	341	271.493	0.953873	0.276704	3.44727	0.00056628	0.00504689	Up
ENSG00000128607	KLHDC10	3600	3200	5438	6314	4609.08	0.7787	0.110828	7.0262	2.12236e-12	1.38556e-10	Up
ENSG00000178502	KLHL11	494	667	793	1122	761.343	0.697626	0.220395	3.16535	0.00154897	0.0117405	Up
ENSG00000197705	KLHL14	346	352	205	233	282.967	-0.682965	0.25121	-2.7187	0.00655393	0.0370665	Down
ENSG00000174010	KLHL15	2313	1909	1038	1163	1599.45	-0.947959	0.149935	-6.32248	2.57399e-10	1.0988e-08	Down
ENSG00000146021	KLHL3	136	122	53	67	94.0332	-1.11898	0.422353	-2.6494	0.00806349	0.0436138	Down
ENSG00000087448	KLHL42	6478	5606	9687	10158	7952.29	0.710965	0.117808	6.03497	1.58992e-09	5.92079e-08	Up
ENSG00000145332	KLHL8	1748	1371	3693	3686	2617.07	1.24103	0.156702	7.91969	2.38108e-15	2.53514e-13	Up
ENSG00000102753	KPNA3	3590	3131	6235	7432	5060.21	1.01206	0.112974	8.95838	3.29492e-19	5.33373e-17	Up
ENSG00000196911	KPNA5	2125	1574	1058	1234	1490.09	-0.699929	0.173212	-4.04089	5.32492e-05	0.000669271	Down
ENSG00000111057	KRT18	114	134	58	37	86.0824	-1.36952	0.498304	-2.74837	0.00598927	0.0345505	Down
ENSG00000171097	KYAT1	812	898	505	642	710.538	-0.592989	0.182103	-3.25634	0.00112858	0.00904236	Down
ENSG00000091136	LAMB1	10431	11286	22403	25653	17340.1	1.1345	0.1009	11.2438	2.48321e-29	1.15864e-26	Up
ENSG00000147036	LANCL3	159	157	279	325	228.556	0.923016	0.276514	3.33804	0.000843707	0.0070408	Up
ENSG00000068697	LAPTM4A	5024	4335	7255	8000	6122.97	0.697353	0.114859	6.07139	1.26811e-09	4.80126e-08	Up
ENSG00000118961	LDAH	1211	1120	1945	2292	1631.15	0.850365	0.131961	6.44406	1.16319e-10	5.28735e-09	Up
ENSG00000183722	LHFP	1745	1805	768	894	1298.59	-1.10685	0.141815	-7.80486	5.95694e-15	6.05775e-13	Down
ENSG00000226869	LHFPL3-AS1	45	66	171	125	102.447	1.42497	0.471617	3.02145	0.00251569	0.017458	Up
ENSG00000128342	LIF	1576	1746	844	1007	1288.34	-0.857478	0.149759	-5.72573	1.02989e-08	3.33433e-07	Down
ENSG00000064042	LIMCH1	6024	5205	3422	3915	4621.2	-0.623531	0.116238	-5.36426	8.12806e-08	2.20416e-06	Down
ENSG00000106683	LIMK1	5966	5811	3980	3772	4877.02	-0.603577	0.132853	-4.5432	5.54071e-06	9.39079e-05	Down
ENSG00000111052	LIN7A	217	177	40	34	116.85	-2.41008	0.419062	-5.75113	8.86511e-09	2.90571e-07	Down
ENSG00000148943	LIN7C	1433	1402	1884	2595	1810.45	0.639356	0.143736	4.44813	8.66207e-06	0.000139084	Up
ENSG00000280798	LINC00294	2142	1980	1173	1462	1680.14	-0.660104	0.133597	-4.94099	7.77269e-07	1.62458e-05	Down
ENSG00000189238	LINC00943	695	860	327	324	551.156	-1.26159	0.223011	-5.65707	1.53978e-08	4.79904e-07	Down
ENSG00000281332	LINC00997	613	449	817	801	668.329	0.607255	0.219136	2.77113	0.00558618	0.0327684	Up
ENSG00000250337	LINC01021	1209	1014	307	437	737.558	-1.59912	0.197677	-8.08954	5.9888e-16	6.98576e-14	Down
ENSG00000274020	LINC01138	1216	923	672	517	832.735	-0.834882	0.241778	-3.4531	0.000554192	0.00495587	Down
ENSG00000227502	LINC01268	1760	1457	796	1077	1263.95	-0.798301	0.166643	-4.7905	1.66369e-06	3.20102e-05	Down
ENSG00000259417	LINC01314	287	429	153	149	254.58	-1.25144	0.321772	-3.88921	0.000100571	0.00115948	Down
ENSG00000213888	LINC01521	11	23	16	255	71.4243	2.88563	0.954914	3.02187	0.00251217	0.0174411	Up
ENSG00000107798	LIPA	23542	21412	12931	16246	18428.9	-0.63873	0.100274	-6.36988	1.89179e-10	8.26761e-09	Down
ENSG00000271601	LIX1L	4533	4392	2541	3322	3674.75	-0.623804	0.1173	-5.318	1.04915e-07	2.76933e-06	Down
ENSG00000143013	LMO4	8698	7391	4477	4977	6361.11	-0.774921	0.116991	-6.62375	3.50207e-11	1.72002e-09	Down
ENSG00000154359	LONRF1	2862	2546	5814	7129	4549.95	1.24541	0.112946	11.0266	2.84388e-28	1.18725e-25	Up
ENSG00000170500	LONRF2	682	416	1057	922	769.308	0.857723	0.260517	3.29239	0.000993409	0.00809006	Up
ENSG00000128011	LRFN1	117	143	201	280	183.355	0.865273	0.325701	2.65665	0.00789222	0.0428774	Up
ENSG00000130881	LRP3	562	892	1124	1260	955.607	0.700175	0.23469	2.9834	0.00285062	0.0192706	Up
ENSG00000100068	LRP5L	106	116	270	284	193.273	1.31229	0.307342	4.26979	1.95658e-05	0.000280137	Up
ENSG00000188993	LRRC66	391	357	203	231	294.343	-0.795263	0.248371	-3.20192	0.00136515	0.0105488	Down
ENSG00000181350	LRRC75A	773	667	1065	1944	1092.19	1.02873	0.226578	4.54027	5.61816e-06	9.47147e-05	Up
ENSG00000175061	LRRC75A-AS1	9984	9887	5945	6315	8011.03	-0.703307	0.104531	-6.72824	1.71731e-11	8.94053e-10	Down
ENSG00000197147	LRRC8B	797	637	1291	1635	1080.24	1.0144	0.171402	5.91825	3.25377e-09	1.1501e-07	Up
ENSG00000171492	LRRC8D	1498	1363	2863	3335	2249.7	1.10429	0.123217	8.96216	3.18389e-19	5.20714e-17	Up
ENSG00000133739	LRRCC1	1118	1201	1608	2227	1523.18	0.704248	0.154844	4.54812	5.41283e-06	9.22332e-05	Up
ENSG00000155858	LSM11	1369	1158	551	793	960.798	-0.932016	0.183968	-5.0662	4.05842e-07	9.05524e-06	Down
ENSG00000160932	LY6E	425	436	655	724	557.415	0.670351	0.190649	3.51615	0.000437853	0.00409558	Up
ENSG00000154589	LY96	270	148	92	80	147.15	-1.27395	0.423278	-3.00973	0.00261479	0.0180039	Down
ENSG00000254087	LYN	432	463	804	1079	687.572	1.05347	0.187444	5.6202	1.90731e-08	5.87526e-07	Up
ENSG00000150551	LYPD1	675	888	1121	1514	1040.06	0.731746	0.196508	3.72375	0.000196286	0.0020649	Up
ENSG00000011009	LYPLA2	2026	2112	1212	1306	1659.48	-0.724695	0.136436	-5.3116	1.08664e-07	2.85879e-06	Down
ENSG00000127603	MACF1	81496	67434	46811	51112	61477.8	-0.61143	0.114258	-5.35133	8.73106e-08	2.3556e-06	Down
ENSG00000179632	MAF1	2322	2086	3328	3705	2845.73	0.665585	0.120208	5.53696	3.0776e-08	9.00794e-07	Up
ENSG00000179222	MAGED1	33517	36699	18742	23167	27905.2	-0.760297	0.103864	-7.32013	2.47727e-13	1.94551e-11	Down
ENSG00000154545	MAGED4	7970	7663	4557	5295	6344.66	-0.677366	0.0983331	-6.88849	5.63889e-12	3.2888e-10	Down
ENSG00000187243	MAGED4B	7972	7563	4535	5301	6315.36	-0.670852	0.0990189	-6.77499	1.24419e-11	6.73646e-10	Down
ENSG00000151276	MAGI1	4846	4908	7137	8217	6241.95	0.643382	0.0997843	6.44772	1.13542e-10	5.19089e-09	Up
ENSG00000198042	MAK16	1315	1391	2538	3580	2180.58	1.15442	0.147005	7.85297	4.06306e-15	4.18547e-13	Up
ENSG00000161021	MAML1	5263	4991	7871	8685	6670.6	0.682859	0.101798	6.70801	1.97296e-11	1.0064e-09	Up
ENSG00000111261	MANSC1	752	705	1627	1666	1183.7	1.17204	0.155693	7.52793	5.15507e-14	4.51823e-12	Up
ENSG00000131711	MAP1B	62793	58804	39058	41590	50409	-0.598537	0.0977725	-6.12173	9.25624e-10	3.61677e-08	Down
ENSG00000078018	MAP2	45872	44279	65840	77616	58035.5	0.658108	0.086184	7.63609	2.23925e-14	2.06531e-12	Up
ENSG00000169032	MAP2K1	4115	3982	2234	2568	3212.22	-0.764512	0.110113	-6.94296	3.83972e-12	2.32494e-10	Down
ENSG00000107968	MAP3K8	1219	769	615	487	772.364	-0.838772	0.268537	-3.12349	0.00178721	0.0132269	Down
ENSG00000100030	MAPK1	5446	4725	10767	11911	8167.91	1.14913	0.110874	10.3642	3.60666e-25	1.04029e-22	Up
ENSG00000186205	MARC1	1079	1078	1841	2142	1525.54	0.873198	0.132775	6.57655	4.81503e-11	2.3118e-09	Up
ENSG00000127241	MASP1	116	123	264	321	204.401	1.27714	0.29526	4.32549	1.52192e-05	0.000226915	Up
ENSG00000139793	MBNL2	244	199	464	478	345.011	1.08456	0.247277	4.38599	1.15458e-05	0.000178348	Up
ENSG00000076770	MBNL3	3714	4048	1883	2656	3055.82	-0.796655	0.141609	-5.62574	1.84714e-08	5.71209e-07	Down
ENSG00000012174	MBTPS2	3826	3471	2002	2782	2998.63	-0.629406	0.135671	-4.63919	3.4977e-06	6.24157e-05	Down
ENSG00000131844	MCCC2	4065	3580	10205	11510	7294.56	1.49719	0.107966	13.8672	1.00061e-43	1.76374e-40	Up
ENSG00000126217	MCF2L	7713	7717	3765	4145	5817.81	-0.972684	0.103407	-9.40634	5.13707e-21	1.03158e-18	Down
ENSG00000143384	MCL1	23280	18151	12176	13177	16632.3	-0.714118	0.131006	-5.45103	5.00776e-08	1.40856e-06	Down
ENSG00000076003	MCM6	4591	4910	6407	8360	6016.25	0.617758	0.116118	5.32006	1.03731e-07	2.74264e-06	Up
ENSG00000197771	MCMBP	2132	1869	3145	3652	2682.66	0.754021	0.123215	6.11954	9.38445e-10	3.65786e-08	Up
ENSG00000175471	MCTP1	1888	1589	1021	1191	1415.54	-0.662929	0.149406	-4.43711	9.11766e-06	0.000144642	Down
ENSG00000135272	MDFIC	927	1014	1213	1816	1228.22	0.616297	0.178393	3.45471	0.000550878	0.00493179	Up
ENSG00000112139	MDGA1	4360	3813	6677	7059	5455.64	0.743729	0.118767	6.26206	3.79931e-10	1.57185e-08	Up
ENSG00000213920	MDP1	351	320	151	187	251.039	-1.00318	0.268039	-3.74267	0.000182076	0.00193987	Down
ENSG00000169057	MECP2	4570	4215	6407	7098	5545.47	0.612061	0.105891	5.78008	7.46635e-09	2.46763e-07	Up
ENSG00000144893	MED12L	3295	3149	1654	2235	2566.99	-0.747694	0.130627	-5.72387	1.04124e-08	3.36421e-07	Down
ENSG00000133997	MED6	1085	980	1515	1917	1362.98	0.717605	0.144813	4.95538	7.21882e-07	1.52286e-05	Up
ENSG00000145794	MEGF10	741	664	1117	1153	915.731	0.687592	0.16849	4.0809	4.48609e-05	0.000576254	Up
ENSG00000134138	MEIS2	5017	4362	2899	3361	3891.8	-0.593608	0.117497	-5.05211	4.36945e-07	9.61401e-06	Down
ENSG00000117899	MESDC2	2481	2304	3926	4906	3376.7	0.869295	0.114923	7.56418	3.90317e-14	3.51818e-12	Up
ENSG00000106484	MEST	236	228	453	637	383.946	1.21094	0.23478	5.15776	2.4992e-07	5.9175e-06	Up
ENSG00000111142	METAP2	5150	4792	7091	8717	6390.24	0.654969	0.102929	6.36327	1.97498e-10	8.5604e-09	Up
ENSG00000170439	METTL7B	3047	1856	6602	5128	4173.17	1.27338	0.442813	2.87566	0.00403178	0.0252988	Up
ENSG00000176624	MEX3C	5024	4023	7349	7685	5997.01	0.728781	0.134895	5.40259	6.56872e-08	1.81544e-06	Up
ENSG00000181588	MEX3D	468	538	689	839	629.361	0.587984	0.191652	3.06798	0.00215511	0.0154003	Up
ENSG00000137463	MGARP	140	119	53	61	92.8841	-1.19388	0.427082	-2.79543	0.00518308	0.0308187	Down
ENSG00000204520	MICA	2450	2277	1229	1650	1889.46	-0.733843	0.138819	-5.28634	1.24785e-07	3.25591e-06	Down
ENSG00000186594	MIR22HG	1326	1055	780	690	962.01	-0.691235	0.203605	-3.39498	0.000686348	0.00594011	Down
ENSG00000172965	MIR4435-2HG	571	669	267	334	458.468	-1.06129	0.220177	-4.82016	1.43445e-06	2.83036e-05	Down
ENSG00000280237	MIR4697HG	1043	1163	2078	2849	1764.27	1.13797	0.152997	7.43789	1.02304e-13	8.54188e-12	Up
ENSG00000255571	MIR9-3HG	161	170	39	59	106.733	-1.77932	0.415108	-4.2864	1.8159e-05	0.000263081	Down
ENSG00000133606	MKRN1	5600	4880	7529	8368	6561.04	0.593099	0.111722	5.30873	1.10393e-07	2.89946e-06	Up
ENSG00000275023	MLLT6	6434	6476	9854	10954	8389.01	0.679468	0.0985624	6.89379	5.4326e-12	3.19196e-10	Up
ENSG00000175727	MLXIP	5018	5187	7886	8820	6694.68	0.701354	0.102551	6.8391	7.96917e-12	4.54759e-10	Up
ENSG00000108960	MMD	423	307	722	869	575.651	1.11287	0.219343	5.07366	3.90242e-07	8.79375e-06	Up
ENSG00000087245	MMP2	6180	6980	14192	16837	10970.9	1.22375	0.111583	10.9672	5.4948e-28	2.12609e-25	Up
ENSG00000172081	MOB3A	3014	3006	1885	2126	2498.5	-0.595813	0.117284	-5.08009	3.77249e-07	8.54953e-06	Down
ENSG00000120162	MOB3B	5682	5025	3182	3845	4410.73	-0.620262	0.113381	-5.47058	4.48558e-08	1.27526e-06	Down
ENSG00000164172	MOCS2	4230	3334	1748	1937	2801.34	-1.04462	0.145133	-7.1977	6.12375e-13	4.45629e-11	Down
ENSG00000123562	MORF4L2	9003	7379	11849	13992	10485.5	0.646702	0.118572	5.45409	4.92229e-08	1.38824e-06	Up
ENSG00000106330	MOSPD3	437	393	583	774	541.662	0.691565	0.200586	3.44772	0.000565341	0.00504419	Up
ENSG00000130830	MPP1	372	392	595	615	492.046	0.657455	0.206758	3.17983	0.00147359	0.0112878	Up
ENSG00000161647	MPP3	119	155	265	331	215.793	1.10399	0.306396	3.60316	0.000314372	0.00310224	Up
ENSG00000197965	MPZL1	5781	5511	7737	9963	7187.55	0.631624	0.106304	5.94167	2.82132e-09	1.00578e-07	Up
ENSG00000101189	MRGBP	1130	1039	1731	2072	1482.64	0.797597	0.136307	5.85148	4.87219e-09	1.66938e-07	Up
ENSG00000048544	MRPS10	1772	1707	998	1315	1439.03	-0.606632	0.143581	-4.22501	2.38931e-05	0.000333956	Down
ENSG00000239789	MRPS17	506	568	943	1134	782.348	0.937302	0.175267	5.34785	8.9004e-08	2.38507e-06	Up
ENSG00000062582	MRPS24	186	290	2700	3344	1612.98	3.64847	0.207141	17.6135	1.94121e-69	1.53977e-65	Up
ENSG00000170903	MSANTD4	4701	4187	2337	2702	3467.15	-0.829114	0.115845	-7.1571	8.23992e-13	5.75851e-11	Down
ENSG00000063601	MTMR1	1802	1620	2819	3356	2382.68	0.839543	0.12299	6.82609	8.72612e-12	4.91196e-10	Up
ENSG00000138823	MTTP	1935	1095	732	756	1124.74	-1.02669	0.248067	-4.13875	3.49208e-05	0.00046281	Down
ENSG00000180354	MTURN	990	865	1843	2133	1448.23	1.08954	0.142605	7.64031	2.16705e-14	2.01042e-12	Up
ENSG00000205277	MUC12	204	178	72	51	126.397	-1.62297	0.414264	-3.9177	8.93961e-05	0.00104663	Down
ENSG00000205592	MUC19	371	412	175	196	287.735	-1.08826	0.256604	-4.24102	2.22505e-05	0.000313484	Down
ENSG00000059728	MXD1	836	863	1173	1528	1090.68	0.651014	0.155722	4.18061	2.90734e-05	0.000395219	Up
ENSG00000179820	MYADM	854	803	1752	1987	1340.99	1.16424	0.139861	8.32431	8.48192e-17	1.13073e-14	Up
ENSG00000136997	MYC	1518	2121	3107	3737	2604.06	0.895183	0.176541	5.07067	3.9642e-07	8.86997e-06	Up
ENSG00000144821	MYH15	161	85	15	21	70.0787	-2.78669	0.581726	-4.79038	1.66468e-06	3.20102e-05	Down
ENSG00000092054	MYH7	1281	1365	787	838	1065.11	-0.71104	0.15749	-4.51481	6.33725e-06	0.000105492	Down
ENSG00000128641	MYO1B	171	142	52	53	104.241	-1.5802	0.413865	-3.81815	0.000134456	0.00148953	Down
ENSG00000138119	MYOF	2893	2691	757	687	1755.33	-1.9498	0.162476	-12.0006	3.5285e-33	2.15292e-30	Down
ENSG00000263155	MYZAP	104	79	23	31	58.9373	-1.7767	0.548889	-3.2369	0.00120836	0.00954666	Down
ENSG00000138386	NAB1	3853	3157	4919	5676	4374.64	0.586298	0.127005	4.61633	3.90578e-06	6.84965e-05	Up
ENSG00000166886	NAB2	1927	1813	2672	3123	2369.27	0.620354	0.118533	5.23361	1.6623e-07	4.18584e-06	Up
ENSG00000173559	NABP1	421	325	125	190	263.29	-1.26617	0.295615	-4.28318	1.84244e-05	0.000265714	Down
ENSG00000148411	NACC2	1623	1670	885	984	1286.48	-0.826736	0.142816	-5.78883	7.08772e-09	2.35229e-07	Down
ENSG00000102452	NALCN	921	744	544	414	656.625	-0.785304	0.248501	-3.16017	0.00157677	0.0119171	Down
ENSG00000229644	NAMPTP1	1776	811	642	620	958.309	-1.03101	0.305419	-3.37572	0.000736229	0.00630985	Down
ENSG00000135372	NAT10	3146	3222	5109	6033	4349.6	0.794465	0.10593	7.49991	6.38603e-14	5.44666e-12	Up
ENSG00000185818	NAT8L	967	1108	1555	1765	1342	0.666716	0.152702	4.36613	1.26465e-05	0.000192908	Up
ENSG00000172915	NBEA	11805	9317	5885	6418	8324.16	-0.785877	0.131536	-5.97462	2.30632e-09	8.3533e-08	Down
ENSG00000144426	NBEAL1	1638	1553	864	1061	1272.67	-0.743104	0.141956	-5.23476	1.65202e-07	4.16655e-06	Down
ENSG00000160796	NBEAL2	779	822	1297	1340	1056.36	0.714153	0.16071	4.44375	8.84049e-06	0.000141234	Up
ENSG00000149294	NCAM1	23661	21000	32359	38260	28632.2	0.64948	0.097867	6.63635	3.21539e-11	1.58906e-09	Up
ENSG00000114503	NCBP2	5433	4998	7438	8806	6625.82	0.6271	0.101364	6.18662	6.14669e-10	2.48002e-08	Up
ENSG00000144959	NCEH1	1068	937	640	701	833.42	-0.587907	0.169788	-3.46259	0.000534996	0.0048221	Down
ENSG00000283590	NDOR1	302	408	0	0	177.636	-10.9242	1.48499	-7.35643	1.88889e-13	1.5134e-11	Down
ENSG00000188566	NDOR1	344	429	583	820	538.367	0.836745	0.226093	3.70089	0.000214842	0.002232	Up
ENSG00000124479	NDP	539	454	923	917	706.456	0.887809	0.194004	4.57624	4.73398e-06	8.15416e-05	Up
ENSG00000103034	NDRG4	9089	8623	4413	4899	6733.77	-0.93626	0.101038	-9.26643	1.92482e-20	3.5098e-18	Down
ENSG00000259112	NDUFC2-KCTD14	211	79	425	369	271.022	1.46437	0.424614	3.44872	0.000563252	0.00502838	Up
ENSG00000183091	NEB	1693	1329	590	735	1081.14	-1.20271	0.175665	-6.84662	7.56137e-12	4.33045e-10	Down
ENSG00000143217	NECTIN4	581	608	158	234	393.264	-1.62392	0.240073	-6.76429	1.33962e-11	7.20341e-10	Down
ENSG00000049759	NEDD4L	2657	1857	4479	4148	3281.6	0.938322	0.184795	5.07763	3.82179e-07	8.6489e-06	Up
ENSG00000255526	NEDD8-MDP1	63	60	214	233	141.746	1.85373	0.355507	5.21434	1.84474e-07	4.57266e-06	Up
ENSG00000111859	NEDD9	9460	7479	3970	4087	6230.75	-1.07506	0.139283	-7.71854	1.1767e-14	1.13135e-12	Down
ENSG00000163491	NEK10	334	311	176	185	250.825	-0.843594	0.268868	-3.13758	0.00170348	0.0127066	Down
ENSG00000067141	NEO1	4493	4573	7350	9137	6338.8	0.847384	0.103601	8.17927	2.85568e-16	3.48481e-14	Up
ENSG00000171208	NETO2	8408	8764	12012	16085	11213.2	0.690604	0.112697	6.12796	8.90102e-10	3.50386e-08	Up
ENSG00000214357	NEURL1B	1136	1154	2115	2802	1784.09	1.08373	0.138918	7.80125	6.12956e-15	6.19359e-13	Up
ENSG00000162992	NEUROD1	537	704	957	1201	843.518	0.780472	0.199254	3.91696	8.96716e-05	0.00104908	Up
ENSG00000147862	NFIB	6794	6602	11752	15460	10055.1	1.00425	0.106965	9.3885	6.08579e-21	1.20681e-18	Up
ENSG00000077150	NFKB2	1050	813	543	559	738.959	-0.760917	0.200066	-3.80333	0.000142766	0.00156627	Down
ENSG00000244005	NFS1	2393	2247	1300	1612	1878.15	-0.686542	0.128367	-5.34828	8.87946e-08	2.38423e-06	Down
ENSG00000066248	NGEF	952	750	527	563	695.468	-0.648374	0.197351	-3.28539	0.00101841	0.00826385	Down
ENSG00000204131	NHSL2	1058	727	418	385	645.641	-1.14915	0.241746	-4.75354	1.99883e-06	3.74816e-05	Down
ENSG00000116962	NID1	4809	4966	7329	8558	6377.41	0.688585	0.101065	6.81327	9.54072e-12	5.31066e-10	Up
ENSG00000170113	NIPA1	5004	4334	2418	2875	3640.61	-0.830677	0.119666	-6.94163	3.87606e-12	2.32916e-10	Down
ENSG00000136783	NIPSNAP3A	536	354	754	905	632.293	0.888242	0.232808	3.81534	0.000135997	0.00150556	Up
ENSG00000140807	NKD1	2347	2578	3118	4427	3085.7	0.592197	0.143901	4.1153	3.86682e-05	0.000506198	Up
ENSG00000140853	NLRC5	3728	3378	2119	2131	2832.77	-0.744681	0.132795	-5.60775	2.04977e-08	6.24136e-07	Down
ENSG00000007171	NOS2	9531	11244	4466	5360	7625.23	-1.09486	0.124489	-8.79489	1.43185e-18	2.20533e-16	Down
ENSG00000134250	NOTCH2	25993	24477	15012	17257	20599.7	-0.65576	0.0907826	-7.22341	5.06987e-13	3.77695e-11	Down
ENSG00000170485	NPAS2	4580	3426	2732	2384	3278.06	-0.639598	0.18216	-3.51118	0.000446123	0.00415822	Down
ENSG00000151322	NPAS3	3507	2984	5349	5816	4393.2	0.775827	0.122803	6.31768	2.65528e-10	1.12931e-08	Up
ENSG00000183979	NPB	23	216	4	4	62.2413	-4.92058	1.01607	-4.84274	1.28061e-06	2.549e-05	Down
ENSG00000113971	NPHP3	1177	1814	2224	2436	1906.13	0.627971	0.207145	3.03155	0.00243301	0.0169882	Up
ENSG00000168743	NPNT	18691	17015	8222	9659	13341.6	-1.00914	0.0968633	-10.4182	2.04712e-25	6.12747e-23	Down
ENSG00000181019	NQO1	6821	5727	1402	1718	3902.31	-2.02076	0.126969	-15.9154	4.95722e-57	1.96603e-53	Down
ENSG00000126368	NR1D1	1453	1240	688	733	1025.27	-0.928292	0.16539	-5.61273	1.99158e-08	6.09287e-07	Down
ENSG00000174738	NR1D2	4247	3368	5999	6697	5049.99	0.729958	0.133333	5.47468	4.38292e-08	1.24831e-06	Up
ENSG00000025434	NR1H3	503	478	1039	1217	803.734	1.18982	0.165177	7.20331	5.87672e-13	4.31612e-11	Up
ENSG00000175745	NR2F1	3183	3032	5307	5923	4338.64	0.844535	0.106561	7.92533	2.27539e-15	2.43898e-13	Up
ENSG00000160113	NR2F6	1337	1361	789	937	1101.21	-0.657278	0.147651	-4.45157	8.52462e-06	0.000137155	Down
ENSG00000123358	NR4A1	694	672	915	1160	853.491	0.587307	0.163681	3.58811	0.000333084	0.00325172	Up
ENSG00000153234	NR4A2	253	260	367	571	357.957	0.843804	0.255789	3.29883	0.000970888	0.00794336	Up
ENSG00000119508	NR4A3	319	206	98	91	178.04	-1.47155	0.365538	-4.0257	5.6806e-05	0.000707244	Down
ENSG00000198435	NRARP	28	35	83	126	67.0075	1.70344	0.521917	3.26381	0.00109925	0.00882515	Up
ENSG00000213281	NRAS	4047	3554	6271	7282	5255.1	0.823847	0.110977	7.4236	1.1398e-13	9.41763e-12	Up
ENSG00000124785	NRN1	5677	4138	2583	2497	3714.72	-0.949113	0.16948	-5.60014	2.14181e-08	6.45962e-07	Down
ENSG00000225377	NRSN2-AS1	538	552	332	366	445.578	-0.652257	0.208388	-3.13001	0.001748	0.0129885	Down
ENSG00000110076	NRXN2	1110	1417	663	847	1004.78	-0.76129	0.188787	-4.03254	5.51763e-05	0.000689768	Down
ENSG00000065320	NTN1	3272	2128	1300	1322	1998.46	-1.04321	0.200593	-5.20062	1.98628e-07	4.88533e-06	Down
ENSG00000163545	NUAK2	457	335	153	154	273.953	-1.36965	0.288876	-4.74131	2.1234e-06	3.95372e-05	Down
ENSG00000013374	NUB1	2881	2534	3941	4395	3420.17	0.614059	0.119215	5.15085	2.59309e-07	6.12154e-06	Up
ENSG00000122824	NUDT10	190	186	336	388	273.326	0.934154	0.255304	3.65899	0.000253208	0.00258155	Up
ENSG00000173598	NUDT4	4412	3069	5880	5869	4792.94	0.651041	0.171763	3.79034	0.000150439	0.0016459	Up
ENSG00000132182	NUP210	1787	2066	3221	4003	2748.33	0.890464	0.135442	6.5745	4.88162e-11	2.33259e-09	Up
ENSG00000093000	NUP50	6966	6719	3481	4303	5341.27	-0.828602	0.103679	-7.99196	1.32807e-15	1.51572e-13	Down
ENSG00000138750	NUP54	2118	1870	2901	3359	2546.58	0.640079	0.123408	5.1867	2.14052e-07	5.1843e-06	Up
ENSG00000132661	NXT1	595	628	1201	1444	960.028	1.0991	0.157959	6.95814	3.44796e-12	2.13824e-10	Up
ENSG00000065154	OAT	2892	2260	1318	1507	1985.34	-0.875648	0.153658	-5.6987	1.20724e-08	3.86902e-07	Down
ENSG00000122126	OCRL	2643	2385	4175	4821	3484.52	0.828867	0.113631	7.29437	3.00058e-13	2.33339e-11	Up
ENSG00000197444	OGDHL	77	102	175	212	140.51	1.09673	0.366161	2.99523	0.00274242	0.0187211	Up
ENSG00000054277	OPN3	458	428	930	977	695.558	1.10012	0.180526	6.09399	1.10133e-09	4.25098e-08	Up
ENSG00000183444	OR7E38P	246	246	116	166	192.193	-0.824425	0.309134	-2.66688	0.0076558	0.0418943	Down
ENSG00000175938	ORAI3	357	371	566	575	466.055	0.64337	0.212117	3.03308	0.00242069	0.0169395	Up
ENSG00000172057	ORMDL3	2148	1952	3120	3404	2643.87	0.662695	0.122428	5.41296	6.19928e-08	1.72839e-06	Up
ENSG00000091039	OSBPL8	10422	8538	5507	6359	7670.81	-0.68573	0.121284	-5.65391	1.56837e-08	4.87353e-07	Down
ENSG00000116885	OSCP1	899	747	560	529	682.677	-0.595512	0.204069	-2.91819	0.00352068	0.0227968	Down
ENSG00000140961	OSGIN1	253	175	114	91	158.211	-1.05252	0.38379	-2.74244	0.00609837	0.0350778	Down
ENSG00000134996	OSTF1	817	813	413	512	635.709	-0.832053	0.180737	-4.60367	4.15101e-06	7.23645e-05	Down
ENSG00000165312	OTUD1	48	39	156	110	88.8899	1.62802	0.488372	3.33357	0.000857392	0.00713998	Up
ENSG00000169914	OTUD3	2614	2299	1385	1856	2024.76	-0.6182	0.141657	-4.36407	1.27663e-05	0.000194176	Down
ENSG00000177359	OVOS2	222	154	58	68	124.923	-1.58656	0.39829	-3.98342	6.793e-05	0.000822076	Down
ENSG00000083720	OXCT1	7164	6904	3701	4696	5586.31	-0.76047	0.106346	-7.15092	8.62003e-13	5.97153e-11	Down
ENSG00000083454	P2RX5	273	359	436	695	434.937	0.809403	0.266253	3.03998	0.00236595	0.0166151	Up
ENSG00000141696	P3H4	1867	1911	2581	3170	2365.57	0.591484	0.121107	4.88396	1.03974e-06	2.12012e-05	Up
ENSG00000072682	P4HA2	1665	1054	660	465	961.511	-1.25456	0.277459	-4.5216	6.13734e-06	0.000102487	Down
ENSG00000137843	PAK6	96	102	33	43	68.2169	-1.39858	0.495945	-2.82002	0.00480203	0.0290207	Down
ENSG00000099864	PALM	555	560	910	890	727.488	0.688351	0.185945	3.70191	0.000213979	0.00222594	Up
ENSG00000152782	PANK1	1450	1447	694	930	1123.71	-0.853738	0.156348	-5.46048	4.74836e-08	1.34274e-06	Down
ENSG00000182752	PAPPA	162	124	48	33	91.8012	-1.80632	0.482792	-3.7414	0.000182995	0.00194743	Down
ENSG00000182749	PAQR7	315	366	487	598	438.485	0.656462	0.219649	2.98869	0.00280176	0.0190352	Up
ENSG00000185345	PARK2	347	292	170	214	254.287	-0.748856	0.2718	-2.75518	0.00586605	0.0339507	Down
ENSG00000125618	PAX8	137	117	54	18	82.0253	-1.77421	0.618527	-2.86844	0.00412506	0.0256854	Down
ENSG00000173599	PC	1499	1457	971	906	1207.23	-0.655189	0.168421	-3.89018	0.000100171	0.00115571	Down
ENSG00000156453	PCDH1	6464	7530	3799	5065	5682.76	-0.67909	0.13363	-5.08186	3.73762e-07	8.49479e-06	Down
ENSG00000113555	PCDH12	1790	2656	706	1102	1555.83	-1.3285	0.225143	-5.90069	3.61982e-09	1.27328e-07	Down
ENSG00000189184	PCDH18	126	176	223	371	220.736	0.943339	0.341317	2.76382	0.00571289	0.0332829	Up
ENSG00000165194	PCDH19	2037	1489	3719	2852	2533.57	0.911915	0.214157	4.25816	2.06114e-05	0.000293255	Up
ENSG00000204970	PCDHA1	46	41	107	162	87.6877	1.60421	0.454731	3.52782	0.000419005	0.00394486	Up
ENSG00000249158	PCDHA11	228	231	345	381	294.886	0.652395	0.247393	2.63708	0.00836239	0.0448027	Up
ENSG00000120327	PCDHB14	1402	1141	1939	1938	1600.65	0.606566	0.162377	3.73555	0.000187307	0.00198096	Up
ENSG00000081818	PCDHB4	2348	1683	981	1275	1561.42	-0.852231	0.183162	-4.65288	3.27338e-06	5.86767e-05	Down
ENSG00000254245	PCDHGA3	339	132	73	71	152.97	-1.70541	0.483517	-3.5271	0.000420136	0.00395317	Down
ENSG00000262209	PCDHGB3	3283	3408	2014	2407	2765.7	-0.6112	0.1168	-5.23289	1.66879e-07	4.19551e-06	Down
ENSG00000254122	PCDHGB7	335	268	112	160	217.271	-1.16815	0.305921	-3.81848	0.000134276	0.00148858	Down
ENSG00000180628	PCGF5	1299	1227	2355	2963	1944.25	1.05864	0.128946	8.21	2.2119e-16	2.74137e-14	Up
ENSG00000120265	PCMT1	1707	1357	2814	3277	2273.29	0.981352	0.145216	6.75788	1.40022e-11	7.47913e-10	Up
ENSG00000135749	PCNX2	4036	3004	2140	2158	2826.17	-0.713412	0.164625	-4.33355	1.46725e-05	0.000220005	Down
ENSG00000099139	PCSK5	854	818	472	615	685.627	-0.638148	0.179262	-3.55986	0.000371046	0.00355881	Down
ENSG00000186642	PDE2A	106	96	43	37	70.4776	-1.33359	0.49862	-2.67456	0.00748271	0.0411316	Down
ENSG00000152270	PDE3B	2409	2585	1312	1693	1989.33	-0.75041	0.135673	-5.53101	3.18386e-08	9.28469e-07	Down
ENSG00000145431	PDGFC	2390	2044	3846	4314	3131.02	0.87153	0.125197	6.96125	3.3727e-12	2.1148e-10	Up
ENSG00000113721	PDGFRB	4317	4534	1869	2069	3188.82	-1.17784	0.117263	-10.0444	9.7222e-24	2.52841e-21	Down
ENSG00000155660	PDIA4	13731	14202	7150	9670	11120.9	-0.751973	0.113887	-6.6028	4.03456e-11	1.95732e-09	Down
ENSG00000133401	PDZD2	621	648	300	351	478.279	-0.975219	0.202952	-4.80516	1.54627e-06	3.02465e-05	Down
ENSG00000198300	PEG3	4055	3916	1290	2377	2883.24	-1.15596	0.197086	-5.86528	4.48363e-09	1.54964e-07	Down
ENSG00000139946	PELI2	1757	1262	2231	2865	2010.34	0.740872	0.173759	4.26378	2.00997e-05	0.000286809	Up
ENSG00000112378	PERP	232	274	708	857	513.64	1.61411	0.211141	7.64472	2.094e-14	1.95408e-12	Up
ENSG00000157911	PEX10	1017	792	1033	1945	1175.65	0.683842	0.238374	2.86878	0.00412059	0.0256752	Up
ENSG00000108733	PEX12	637	558	352	436	492.995	-0.614472	0.204245	-3.00851	0.00262534	0.0180531	Down
ENSG00000233328	PFN1P1	697	772	429	551	608.985	-0.601334	0.192847	-3.11819	0.00181966	0.0134079	Down
ENSG00000171314	PGAM1	7947	7776	3209	3975	5702.06	-1.14482	0.102987	-11.1162	1.0465e-28	4.48694e-26	Down
ENSG00000226784	PGAM4	477	426	198	212	327.298	-1.14601	0.242299	-4.72974	2.24811e-06	4.1518e-05	Down
ENSG00000102174	PHEX	302	267	464	476	376.05	0.719963	0.231635	3.10818	0.00188246	0.0137937	Up
ENSG00000044446	PHKA2	1159	1271	1873	2130	1599.89	0.709002	0.139528	5.08145	3.74572e-07	8.50101e-06	Up
ENSG00000006576	PHTF2	12903	10707	6946	7440	9466.3	-0.720288	0.121556	-5.92558	3.11188e-09	1.10441e-07	Down
ENSG00000165443	PHYHIPL	205	122	293	502	275.507	1.25346	0.344847	3.63484	0.000278155	0.00279923	Up
ENSG00000139200	PIANP	880	882	1565	1614	1231.41	0.846096	0.151723	5.57657	2.45312e-08	7.32886e-07	Up
ENSG00000145675	PIK3R1	6313	5366	8141	9567	7299.79	0.589601	0.113472	5.19601	2.03613e-07	4.97876e-06	Up
ENSG00000121716	PILRB	816	1323	562	797	869.827	-0.680367	0.253428	-2.68465	0.00726055	0.0401189	Down
ENSG00000150867	PIP4K2A	3491	2886	1690	1808	2460.48	-0.872034	0.140683	-6.19856	5.69813e-10	2.3119e-08	Down
ENSG00000110697	PITPNM1	644	605	422	398	516.669	-0.607742	0.212599	-2.85863	0.00425469	0.0263555	Down
ENSG00000164093	PITX2	359	329	482	639	448.08	0.686602	0.213952	3.20914	0.00133131	0.0103459	Up
ENSG00000104368	PLAT	1377	1095	2623	2719	1946.08	1.10812	0.156203	7.09406	1.30231e-12	8.68059e-11	Up
ENSG00000122861	PLAU	1896	1790	476	498	1162.63	-1.92632	0.154243	-12.4889	8.58796e-36	6.81197e-33	Down
ENSG00000182621	PLCB1	6831	7023	2793	3558	5028.71	-1.14194	0.11054	-10.3305	5.13053e-25	1.4534e-22	Down
ENSG00000114805	PLCH1	683	623	420	452	542.718	-0.589867	0.195135	-3.02286	0.002504	0.0174073	Down
ENSG00000240891	PLCXD2	585	545	335	400	464.033	-0.632893	0.203725	-3.1066	0.00189254	0.0138356	Down
ENSG00000179598	PLD6	270	265	378	476	344.541	0.65917	0.231879	2.84273	0.00447292	0.0273759	Up
ENSG00000143850	PLEKHA6	885	620	405	383	571.946	-0.93174	0.241705	-3.85486	0.000115796	0.00131026	Down
ENSG00000115762	PLEKHB2	5305	4506	8140	9678	6858.9	0.849337	0.114378	7.4257	1.12188e-13	9.31803e-12	Up
ENSG00000171680	PLEKHG5	1280	1207	855	780	1029.88	-0.603692	0.179847	-3.3567	0.000788781	0.00666305	Down
ENSG00000178385	PLEKHM3	660	467	1202	1226	885.574	1.10536	0.207398	5.32963	9.84125e-08	2.61073e-06	Up
ENSG00000145632	PLK2	2332	2380	1245	1353	1822.4	-0.867267	0.130982	-6.62126	3.56156e-11	1.74384e-09	Down
ENSG00000173846	PLK3	1040	870	519	619	758.231	-0.758592	0.179881	-4.21718	2.47377e-05	0.000344547	Down
ENSG00000123560	PLP1	917	1017	1505	2221	1398.03	0.920874	0.172675	5.33298	9.66113e-08	2.57155e-06	Up
ENSG00000102007	PLP2	544	667	867	1094	787.132	0.677945	0.190495	3.55885	0.000372477	0.00357038	Up
ENSG00000205808	PLPP6	817	690	1113	1267	966.186	0.650048	0.164737	3.94598	7.94751e-05	0.000944414	Up
ENSG00000102024	PLS3	7488	5467	4066	4028	5247.81	-0.678799	0.161737	-4.19692	2.70573e-05	0.000370992	Down
ENSG00000188313	PLSCR1	1182	968	1543	1790	1362.24	0.622521	0.154723	4.02346	5.73501e-05	0.000712453	Up
ENSG00000076356	PLXNA2	1995	1808	3666	4182	2895.19	1.03537	0.117563	8.80692	1.2863e-18	2.00057e-16	Up
ENSG00000118557	PMFBP1	290	308	156	165	229.235	-0.905176	0.280992	-3.22136	0.00127584	0.00997037	Down
ENSG00000240694	PNMA2	12819	12701	5949	6938	9566.12	-0.997413	0.0939523	-10.6162	2.50672e-26	8.83703e-24	Down
ENSG00000114631	PODXL2	1900	2429	3085	4015	2834.16	0.694063	0.159152	4.361	1.29471e-05	0.000196736	Up
ENSG00000175482	POLD4	751	792	477	556	641.413	-0.591049	0.180831	-3.26852	0.00108112	0.0087016	Down
ENSG00000130997	POLN	368	320	156	216	263.244	-0.905998	0.272178	-3.32869	0.000872553	0.00724722	Down
ENSG00000168495	POLR3D	2115	2350	3127	3961	2866.16	0.649656	0.129281	5.02514	5.03057e-07	1.09172e-05	Up
ENSG00000113356	POLR3G	3202	2638	1377	1617	2198.5	-0.974487	0.14003	-6.95913	3.42391e-12	2.13824e-10	Down
ENSG00000100413	POLR3H	1134	1220	1811	1867	1503.74	0.638062	0.148446	4.29828	1.72127e-05	0.000251495	Up
ENSG00000186951	PPARA	600	452	886	850	695.674	0.723411	0.214904	3.3662	0.000762103	0.00647217	Up
ENSG00000109819	PPARGC1A	3977	3536	2244	2660	3089.3	-0.627129	0.118352	-5.29886	1.16531e-07	3.05056e-06	Down
ENSG00000110841	PPFIBP1	3900	2948	6931	7179	5219.35	1.04002	0.149208	6.9703	3.16261e-12	1.99094e-10	Up
ENSG00000111110	PPM1H	236	164	65	87	137.153	-1.41129	0.384279	-3.67256	0.000240128	0.00246085	Down
ENSG00000198729	PPP1R14C	1224	1314	618	928	1013.43	-0.740431	0.184023	-4.02358	5.73192e-05	0.000712453	Down
ENSG00000131771	PPP1R1B	431	384	682	800	570.477	0.851441	0.190507	4.46934	7.84599e-06	0.000127729	Up
ENSG00000049769	PPP1R3F	306	305	465	634	423.215	0.827183	0.220885	3.74486	0.000180498	0.00192876	Up
ENSG00000158528	PPP1R9A	2121	2352	3557	4820	3181.06	0.884442	0.136273	6.49025	8.56968e-11	3.97513e-09	Up
ENSG00000113575	PPP2CA	11205	10420	5741	7157	8585.83	-0.760361	0.101484	-7.49243	6.76126e-14	5.72895e-12	Down
ENSG00000107758	PPP3CB	3326	2851	1481	2011	2401.41	-0.841408	0.14287	-5.88934	3.87748e-09	1.36089e-07	Down
ENSG00000149923	PPP4C	3164	3639	1217	1533	2379.72	-1.32363	0.139968	-9.45666	3.1793e-21	6.4662e-19	Down
ENSG00000221988	PPT2	2041	1518	731	698	1244.18	-1.31549	0.193387	-6.80234	1.0293e-11	5.65011e-10	Down
ENSG00000198901	PRC1	6468	6520	9458	11716	8477.25	0.689962	0.0994046	6.94095	3.8947e-12	2.33153e-10	Up
ENSG00000057657	PRDM1	599	455	263	331	409.553	-0.84077	0.23954	-3.50993	0.000448223	0.00417156	Down
ENSG00000019485	PRDM11	703	613	1156	1258	928.071	0.868154	0.165271	5.25289	1.49727e-07	3.85596e-06	Up
ENSG00000165672	PRDX3	5296	4909	2096	2611	3710.8	-1.13101	0.113026	-10.0067	1.42449e-23	3.58699e-21	Down
ENSG00000169230	PRELID1	5809	6738	3704	4609	5190.65	-0.610401	0.126412	-4.82865	1.37462e-06	2.72588e-05	Down
ENSG00000139174	PRICKLE1	765	564	1067	1293	915.133	0.816935	0.191641	4.26283	2.01853e-05	0.000287709	Up
ENSG00000175785	PRIMA1	192	177	469	456	322.902	1.32411	0.252557	5.24284	1.58127e-07	4.033e-06	Up
ENSG00000106617	PRKAG2	999	903	399	419	678.248	-1.22329	0.183853	-6.65365	2.85903e-11	1.42181e-09	Down
ENSG00000239911	PRKAG2-AS1	51	42	108	142	84.8474	1.41003	0.451592	3.12236	0.00179408	0.0132625	Up
ENSG00000114302	PRKAR2A	10633	9824	4889	5493	7682.76	-0.987627	0.100858	-9.79227	1.21531e-22	2.79416e-20	Down
ENSG00000005249	PRKAR2B	324	257	1010	820	604.686	1.66467	0.246114	6.76381	1.34406e-11	7.20341e-10	Up
ENSG00000171132	PRKCE	2086	1523	1078	1097	1441.46	-0.732614	0.184285	-3.97544	7.02494e-05	0.000845786	Down
ENSG00000115825	PRKD3	10511	8683	5402	5890	7593.43	-0.771878	0.122497	-6.30121	2.95339e-10	1.23948e-08	Down
ENSG00000198890	PRMT6	1179	1226	1519	2188	1511.69	0.600899	0.159879	3.75847	0.000170957	0.00183868	Up
ENSG00000171867	PRNP	8345	7042	12477	13572	10310.1	0.752994	0.115914	6.49616	8.23983e-11	3.84461e-09	Up
ENSG00000147471	PROSC	3453	3646	1249	1590	2474.54	-1.33892	0.126903	-10.5507	5.04078e-26	1.70142e-23	Down
ENSG00000120685	PROSER1	5610	5444	7971	8920	6951.58	0.602419	0.0989915	6.08557	1.16077e-09	4.43724e-08	Up
ENSG00000183248	PRR36	676	866	1631	1582	1187.38	1.05545	0.191423	5.51372	3.51318e-08	1.01333e-06	Up
ENSG00000135362	PRR5L	1260	898	663	664	868.646	-0.702671	0.210093	-3.34457	0.000824107	0.00691361	Down
ENSG00000059915	PSD	688	854	294	321	538.358	-1.3364	0.21854	-6.11514	9.64723e-10	3.7419e-08	Down
ENSG00000146005	PSD2	742	797	361	454	585.852	-0.933104	0.191695	-4.86765	1.12931e-06	2.28513e-05	Down
ENSG00000240065	PSMB9	1019	1078	563	737	844.531	-0.707792	0.170553	-4.14999	3.32494e-05	0.00044325	Down
ENSG00000101843	PSMD10	1664	1464	2257	2740	2016.67	0.662893	0.131142	5.05477	4.30907e-07	9.52076e-06	Up
ENSG00000165186	PTCHD1	2114	1244	3053	2924	2328.31	0.835167	0.22265	3.75103	0.000176109	0.0018877	Up
ENSG00000244694	PTCHD4	1968	1118	865	765	1176.5	-0.913212	0.25766	-3.54425	0.000393739	0.00373581	Down
ENSG00000134247	PTGFRN	18823	19618	7587	8315	13552.4	-1.28215	0.0999601	-12.8266	1.16387e-37	1.31883e-34	Down
ENSG00000144407	PTH2R	51	95	220	277	159.348	1.74729	0.403827	4.32684	1.51262e-05	0.000225953	Up
ENSG00000087494	PTHLH	194	109	688	457	365.28	1.94066	0.360682	5.38052	7.42718e-08	2.03146e-06	Up
ENSG00000184489	PTP4A3	763	564	1251	1129	926.382	0.847193	0.213117	3.97524	7.0308e-05	0.000845786	Up
ENSG00000110536	PTPMT1	467	336	218	265	319.644	-0.744698	0.268843	-2.77001	0.00560543	0.0328256	Down
ENSG00000196396	PTPN1	5290	4767	2710	3285	3993.28	-0.75936	0.112456	-6.75251	1.45312e-11	7.70982e-10	Down
ENSG00000070778	PTPN21	1529	1165	2809	2787	2066.89	1.05385	0.16795	6.27479	3.50101e-10	1.45774e-08	Up
ENSG00000142949	PTPRF	2300	2050	3959	3833	3030.14	0.840303	0.140702	5.97224	2.34022e-09	8.45678e-08	Up
ENSG00000144724	PTPRG	18213	14231	8155	9226	12402.8	-0.908509	0.129411	-7.02031	2.2137e-12	1.43926e-10	Down
ENSG00000149177	PTPRJ	4290	5193	12112	13787	8793.17	1.43752	0.128577	11.1803	5.09427e-29	2.24488e-26	Up
ENSG00000152894	PTPRK	244	191	411	417	314.734	0.925849	0.261584	3.53939	0.000401048	0.00379155	Up
ENSG00000196090	PTPRT	475	269	65	51	214.413	-2.67105	0.392397	-6.807	9.96515e-12	5.50826e-10	Down
ENSG00000130508	PXDN	1250	1128	1879	2493	1671.26	0.860683	0.143668	5.99078	2.08839e-09	7.60433e-08	Up
ENSG00000155893	PXYLP1	2380	2022	3303	3717	2839.93	0.664751	0.128158	5.18698	2.13737e-07	5.1843e-06	Up
ENSG00000100504	PYGL	9065	8295	12301	14309	10926.5	0.60529	0.0972656	6.22306	4.87559e-10	1.98324e-08	Up
ENSG00000151552	QDPR	3374	2893	1689	1837	2439.76	-0.836625	0.132954	-6.29258	3.12236e-10	1.30694e-08	Down
ENSG00000179912	R3HDM2	3309	3232	5481	5890	4459.44	0.790655	0.110002	7.18766	6.59129e-13	4.7272e-11	Up
ENSG00000131242	RAB11FIP4	366	230	928	703	559.319	1.46745	0.292893	5.01021	5.43714e-07	1.17194e-05	Up
ENSG00000135631	RAB11FIP5	407	415	711	825	585.919	0.890333	0.185773	4.79258	1.64651e-06	3.18152e-05	Up
ENSG00000080371	RAB21	2803	2465	3584	4515	3315.15	0.605552	0.122312	4.95089	7.38752e-07	1.55432e-05	Up
ENSG00000112210	RAB23	827	681	1456	1751	1169.75	1.07663	0.160278	6.71729	1.8514e-11	9.54052e-10	Up
ENSG00000041353	RAB27B	214	247	102	132	172.971	-0.995995	0.324534	-3.069	0.00214774	0.0153684	Down
ENSG00000137502	RAB30	1583	1314	870	927	1169.53	-0.694639	0.163438	-4.25017	2.13612e-05	0.000302118	Down
ENSG00000127328	RAB3IP	3357	2365	1791	1926	2350.03	-0.626947	0.174882	-3.58497	0.00033712	0.00328665	Down
ENSG00000166128	RAB8B	5871	5242	2736	3300	4267.15	-0.893236	0.112478	-7.94141	1.99895e-15	2.17201e-13	Down
ENSG00000183155	RABIF	1105	1101	1568	1780	1381.24	0.591544	0.136951	4.31939	1.56463e-05	0.000231542	Up
ENSG00000144840	RABL3	2675	2371	1460	1752	2054.26	-0.663973	0.129433	-5.12986	2.89957e-07	6.80456e-06	Down
ENSG00000179262	RAD23A	6510	7155	2203	2606	4605.54	-1.51997	0.115777	-13.1284	2.26405e-39	2.76284e-36	Down
ENSG00000076864	RAP1GAP	481	505	882	1104	736.979	0.994415	0.174549	5.69704	1.21905e-08	3.89901e-07	Up
ENSG00000123728	RAP2C	1507	1145	1991	2226	1707.74	0.661787	0.16313	4.05681	4.97471e-05	0.000628334	Up
ENSG00000091428	RAPGEF4	2461	2227	1414	1728	1947.17	-0.590699	0.129272	-4.56944	4.89024e-06	8.41419e-05	Down
ENSG00000136237	RAPGEF5	5189	5277	1274	1421	3283.06	-1.96705	0.114232	-17.2197	1.88974e-66	9.99292e-63	Down
ENSG00000173166	RAPH1	734	786	988	1326	949.925	0.586689	0.168759	3.47649	0.000508021	0.00462113	Up
ENSG00000249485	RBBP4P1	422	434	171	265	320.666	-0.998913	0.262686	-3.80268	0.000143139	0.00156928	Down
ENSG00000076067	RBMS2	1702	1653	2521	3182	2246.29	0.749647	0.123816	6.05451	1.4085e-09	5.30747e-08	Up
ENSG00000168214	RBPJ	6395	5544	8898	10399	7759.56	0.681956	0.109012	6.25577	3.95566e-10	1.62994e-08	Up
ENSG00000131381	RBSN	3487	3265	4642	5726	4248.64	0.60446	0.108518	5.57011	2.54573e-08	7.59126e-07	Up
ENSG00000159200	RCAN1	2302	1678	3841	2834	2675.38	0.761969	0.221022	3.44748	0.000565839	0.00504579	Up
ENSG00000121039	RDH10	3141	1971	1332	1266	1922.19	-0.973414	0.215079	-4.52584	6.01549e-06	0.000100664	Down
ENSG00000250295	RDH10-AS1	262	184	90	120	162.924	-1.10211	0.354918	-3.10524	0.00190125	0.0138801	Down
ENSG00000165476	REEP3	4872	3780	2112	2385	3273.26	-0.952067	0.144773	-6.57628	4.82354e-11	2.3118e-09	Down
ENSG00000173039	RELA	2195	2191	3318	3509	2793.18	0.631867	0.121614	5.19566	2.03996e-07	4.97876e-06	Up
ENSG00000131378	RFTN1	718	628	1488	1473	1074.16	1.1354	0.169909	6.68239	2.35075e-11	1.17641e-09	Up
ENSG00000148604	RGR	436	502	784	925	657.649	0.852101	0.188571	4.51874	6.22098e-06	0.000103666	Up
ENSG00000182732	RGS6	2105	1393	1100	807	1352.58	-0.858726	0.251792	-3.41046	0.000648529	0.00567785	Down
ENSG00000254389	RHPN1-AS1	105	102	196	228	156.741	1.02301	0.329332	3.10631	0.00189436	0.0138362	Up
ENSG00000150977	RILPL2	546	500	772	861	666.371	0.633827	0.178513	3.5506	0.000384358	0.00366654	Up
ENSG00000255794	RMST	293	203	75	46	154.343	-2.01494	0.428712	-4.69999	2.60172e-06	4.73865e-05	Down
ENSG00000283029	RN7SL1	2089	1762	0	0	960.895	-13.3598	1.45328	-9.19288	3.82462e-20	6.74153e-18	Down
ENSG00000276168	RN7SL1	2606	2051	4462	3379	3136.73	0.765596	0.204175	3.74971	0.000177038	0.00189638	Up
ENSG00000201185	RNA5SP202	208	353	96	167	204.7	-1.12849	0.388038	-2.9082	0.00363519	0.0233193	Down
ENSG00000239305	RNF103	1998	1513	2782	3282	2377.1	0.778172	0.154697	5.03031	4.89683e-07	1.06708e-05	Up
ENSG00000133135	RNF128	218	106	76	44	111.129	-1.40535	0.531102	-2.64611	0.00814241	0.0438314	Down
ENSG00000113269	RNF130	2585	2410	4316	5173	3595.29	0.913068	0.110032	8.29819	1.05707e-16	1.36336e-14	Up
ENSG00000116514	RNF19B	1784	1368	860	868	1216.56	-0.869291	0.181434	-4.79122	1.65768e-06	3.19547e-05	Down
ENSG00000173456	RNF26	2192	2244	3074	3641	2770.61	0.585351	0.115139	5.08385	3.69851e-07	8.41796e-06	Up
ENSG00000142327	RNPEPL1	795	914	1178	1417	1069.28	0.588137	0.162559	3.618	0.000296891	0.00295847	Up
ENSG00000222328	RNU2-2P	37	14	62	164	67.0152	2.10121	0.672692	3.12359	0.00178662	0.0132269	Up
ENSG00000185008	ROBO2	2011	1912	3708	3726	2831.9	0.91891	0.130645	7.03364	2.01215e-12	1.32451e-10	Up
ENSG00000067900	ROCK1	9591	8446	5357	6398	7411.07	-0.629723	0.10715	-5.87705	4.17654e-09	1.46132e-07	Down
ENSG00000260342	RP11-1035H13.3	1406	1024	125	403	732.016	-2.26243	0.703418	-3.21634	0.00129835	0.010126	Down
ENSG00000231995	RP11-111F5.2	138	138	57	70	100.333	-1.13397	0.40768	-2.78153	0.00541037	0.031919	Down
ENSG00000256293	RP11-114F3.2	121	100	28	43	72.5406	-1.66039	0.497882	-3.3349	0.000853295	0.00711333	Down
ENSG00000246363	RP11-13A1.1	97	114	36	40	71.6119	-1.48403	0.489565	-3.03133	0.00243482	0.0169934	Down
ENSG00000259623	RP11-156E6.1	756	773	1001	1426	978.545	0.644137	0.174139	3.69898	0.000216468	0.00224448	Up
ENSG00000279207	RP11-159D12.8	1831	1498	2365	2729	2092.97	0.604073	0.141597	4.26613	1.98892e-05	0.000284254	Up
ENSG00000249773	RP11-15K19.2	335	219	103	178	206.61	-1.00703	0.360571	-2.79287	0.0052242	0.0310167	Down
ENSG00000258461	RP11-164J13.1	292	252	151	162	213.549	-0.804131	0.291275	-2.76072	0.00576733	0.0335333	Down
ENSG00000258711	RP11-218E20.3	378	373	845	849	609.662	1.16971	0.19406	6.02756	1.66452e-09	6.18407e-08	Up
ENSG00000261578	RP11-21L23.2	473	366	623	663	528.966	0.611071	0.216623	2.8209	0.00478891	0.0289525	Up
ENSG00000273014	RP11-225B17.2	299	197	370	463	329.385	0.735577	0.280179	2.62539	0.00865506	0.0459364	Up
ENSG00000271741	RP11-244H3.4	251	87	389	532	310.705	1.43326	0.421722	3.39859	0.000677342	0.00587178	Up
ENSG00000213073	RP11-288H12.3	177	130	305	254	216.848	0.872666	0.332205	2.62689	0.00861684	0.045785	Up
ENSG00000261061	RP11-303E16.2	282	274	475	649	415.592	0.995771	0.223181	4.46171	8.13085e-06	0.000131486	Up
ENSG00000260007	RP11-315D16.2	548	587	955	789	721.46	0.625783	0.220909	2.83276	0.00461476	0.0280063	Up
ENSG00000272106	RP11-345P4.9	312	269	588	669	456.688	1.10394	0.211496	5.21967	1.7924e-07	4.47084e-06	Up
ENSG00000197301	RP11-366L20.2	398	280	115	150	234.364	-1.36966	0.310079	-4.41714	1.00014e-05	0.000156781	Down
ENSG00000258017	RP11-386G11.10	14385	20664	9590	14175	14605.7	-0.588397	0.182048	-3.23209	0.00122887	0.0096796	Down
ENSG00000272686	RP11-390E23.6	628	566	961	1051	797.726	0.745175	0.169849	4.38728	1.14775e-05	0.000177638	Up
ENSG00000279267	RP11-395L14.18	331	281	129	146	220.917	-1.16325	0.288652	-4.02993	5.57933e-05	0.00069626	Down
ENSG00000278962	RP11-399B17.1	145	151	372	440	274.995	1.44314	0.258785	5.57659	2.45282e-08	7.32886e-07	Up
ENSG00000170089	RP11-423H2.1	882	992	1436	1892	1288.93	0.809397	0.158728	5.09927	3.40975e-07	7.82811e-06	Up
ENSG00000272410	RP11-438J1.1	307	236	83	104	181.614	-1.55094	0.328843	-4.71634	2.4012e-06	4.40886e-05	Down
ENSG00000274272	RP11-44M6.7	75	109	225	236	160.732	1.31628	0.362108	3.63506	0.00027792	0.00279923	Up
ENSG00000243155	RP11-46A10.5	83	132	218	263	172.842	1.14492	0.364137	3.14421	0.00166534	0.0124913	Up
ENSG00000261512	RP11-46D6.1	243	205	370	391	301.035	0.758914	0.254355	2.98368	0.00284804	0.0192671	Up
ENSG00000262119	RP11-483C6.1	280	256	416	619	387.807	0.925625	0.242337	3.81958	0.000133677	0.00148297	Up
ENSG00000216285	RP11-490H24.5	458	422	182	235	322.584	-1.09338	0.242483	-4.50912	6.50973e-06	0.000107856	Down
ENSG00000267228	RP11-49K24.6	163	123	230	310	204.344	0.899745	0.313088	2.87377	0.00405601	0.0253825	Up
ENSG00000258790	RP11-561B11.2	1996	1638	854	764	1311.6	-1.16373	0.185823	-6.26258	3.78669e-10	1.57185e-08	Down
ENSG00000254728	RP11-56P9.10	139	100	38	34	77.6029	-1.72857	0.495119	-3.49122	0.000480818	0.00440736	Down
ENSG00000278266	RP11-575F12.3	160	204	54	95	127.378	-1.32122	0.409981	-3.22262	0.00127022	0.00994117	Down
ENSG00000254673	RP11-598P20.5	94	162	48	54	89.4386	-1.34175	0.489409	-2.74157	0.0061147	0.0351241	Down
ENSG00000279296	RP11-609D21.3	530	567	98	352	381.313	-1.35109	0.42325	-3.19218	0.00141201	0.0108633	Down
ENSG00000256966	RP11-613M10.8	1110	1260	730	757	962.437	-0.679244	0.172582	-3.93578	8.29252e-05	0.000977359	Down
ENSG00000253983	RP1-16A9.1	159	179	85	75	124.547	-1.07855	0.386919	-2.78753	0.00531113	0.0314036	Down
ENSG00000223559	RP11-700P18.1	149	186	69	99	125.063	-1.01886	0.387792	-2.62733	0.00860576	0.0457623	Down
ENSG00000214265	RP11-701H24.9	148	106	30	39	80.3405	-1.89405	0.483713	-3.91566	9.01577e-05	0.00105399	Down
ENSG00000235288	RP11-70C1.3	2892	2589	1302	911	1927.2	-1.29199	0.220379	-5.86258	4.55731e-09	1.56827e-07	Down
ENSG00000256500	RP11-73M18.2	886	260	0	0	284.43	-11.6035	2.03565	-5.70014	1.19711e-08	3.84434e-07	Down
ENSG00000250508	RP11-757G1.6	74	81	148	198	123.993	1.13916	0.375317	3.03518	0.00240391	0.0168369	Up
ENSG00000257379	RP11-793H13.8	207	259	339	440	308.721	0.722397	0.263512	2.74142	0.00611739	0.0351241	Up
ENSG00000256616	RP11-815J4.6	161	160	254	311	219.875	0.801496	0.281562	2.84661	0.00441875	0.0271346	Up
ENSG00000263809	RP11-849F2.7	1620	2116	903	1493	1520.22	-0.673325	0.21192	-3.17727	0.00148669	0.0113717	Down
ENSG00000186076	RP11-887P2.3	1322	1218	508	646	919.02	-1.15354	0.162529	-7.09741	1.2712e-12	8.55357e-11	Down
ENSG00000267194	RP1-193H18.2	372	389	191	246	297.96	-0.817112	0.249879	-3.27003	0.00107536	0.00865963	Down
ENSG00000228532	RP1-241P17.4	194	175	280	350	247.758	0.757176	0.269316	2.81148	0.00493141	0.0296445	Up
ENSG00000102218	RP2	2672	2356	1350	1662	1999.5	-0.752847	0.132337	-5.68884	1.27902e-08	4.07437e-07	Down
ENSG00000255330	RP3-403A15.5	2515	1926	1441	1462	1830.59	-0.615541	0.167921	-3.66566	0.000246697	0.00251949	Down
ENSG00000275491	RP5-1009E24.8	320	222	149	121	202.923	-0.996477	0.350293	-2.8447	0.00444538	0.0272705	Down
ENSG00000269968	RP5-940J5.9	235	331	126	151	210.19	-1.04662	0.32433	-3.22701	0.00125089	0.00981896	Down
ENSG00000132383	RPA1	11070	11276	5661	6883	8684.29	-0.847204	0.0981235	-8.63405	5.92156e-18	8.61831e-16	Down
ENSG00000089169	RPH3A	7561	8706	3316	3625	5790.02	-1.23816	0.124335	-9.95827	2.32073e-23	5.75251e-21	Down
ENSG00000240356	RPL23AP7	711	694	366	418	545.248	-0.852228	0.19043	-4.47529	7.63079e-06	0.00012467	Down
ENSG00000184319	RPL23AP82	1062	818	487	516	718.259	-0.9113	0.200605	-4.54275	5.55243e-06	9.40062e-05	Down
ENSG00000226243	RPL37AP1	248	183	97	129	163.164	-0.947101	0.34657	-2.73278	0.00628019	0.035812	Down
ENSG00000214485	RPL7P1	1992	2061	1185	1546	1686.1	-0.587388	0.138546	-4.23967	2.23845e-05	0.000315091	Down
ENSG00000231006	RPL7P32	667	788	411	539	598.027	-0.633966	0.2043	-3.1031	0.00191502	0.013955	Down
ENSG00000134419	RPS15A	15711	15933	9167	11514	13012.7	-0.62959	0.0983224	-6.40332	1.52034e-10	6.77489e-09	Down
ENSG00000213741	RPS29	8687	9170	4471	5558	6939.73	-0.847978	0.106453	-7.96574	1.64232e-15	1.82194e-13	Down
ENSG00000117676	RPS6KA1	1035	1023	1727	2219	1487.85	0.922344	0.139833	6.59606	4.22241e-11	2.04221e-09	Up
ENSG00000100784	RPS6KA5	180	196	417	527	327.086	1.31157	0.243691	5.38211	7.36178e-08	2.01705e-06	Up
ENSG00000226525	RPS7P10	306	267	139	165	218.26	-0.92605	0.286425	-3.23313	0.00122443	0.00965423	Down
ENSG00000025039	RRAGD	2576	2583	1073	1242	1862.21	-1.1675	0.126183	-9.25249	2.19331e-20	3.95395e-18	Down
ENSG00000171848	RRM2	8177	10317	4720	6783	7451.99	-0.710199	0.156832	-4.52842	5.94266e-06	9.96558e-05	Down
ENSG00000115310	RTN4	11445	8988	15479	16894	13136.9	0.657791	0.129578	5.0764	3.84644e-07	8.6923e-06	Up
ENSG00000175077	RTP1	172	191	63	75	124.878	-1.4088	0.373844	-3.76841	0.00016429	0.00177783	Down
ENSG00000013392	RWDD2A	478	392	598	719	542.922	0.586281	0.203013	2.88789	0.0038783	0.0246299	Up
ENSG00000163191	S100A11	4744	4200	2484	2704	3521	-0.792877	0.120073	-6.60331	4.02087e-11	1.95666e-09	Down
ENSG00000189171	S100A13	1319	1218	768	841	1032.94	-0.664956	0.154045	-4.31664	1.58425e-05	0.000234009	Down
ENSG00000188643	S100A16	5259	6244	2866	3609	4475.13	-0.846375	0.134188	-6.30737	2.83812e-10	1.19427e-08	Down
ENSG00000213694	S1PR3	1392	1666	697	898	1158.17	-0.957317	0.171402	-5.58521	2.33423e-08	7.00005e-07	Down
ENSG00000020577	SAMD4A	4385	3126	2505	2315	3077.29	-0.636266	0.182662	-3.4833	0.000495271	0.0045181	Down
ENSG00000203727	SAMD5	213	209	375	332	282.423	0.747099	0.275763	2.70921	0.00674446	0.0378338	Up
ENSG00000182568	SATB1	2018	1503	2785	2675	2240.82	0.634124	0.174778	3.62816	0.000285444	0.00285516	Up
ENSG00000085365	SCAMP1	5012	3588	2621	2928	3520.84	-0.638834	0.162081	-3.94145	8.09919e-05	0.000956908	Down
ENSG00000145284	SCD5	2724	2559	4447	5797	3845.84	0.938021	0.117681	7.97086	1.57573e-15	1.77286e-13	Up
ENSG00000102098	SCML2	465	541	763	898	662.816	0.710072	0.189383	3.74939	0.000177266	0.00189754	Up
ENSG00000177098	SCN4B	1258	1343	621	791	998.476	-0.897998	0.160348	-5.60031	2.13966e-08	6.45962e-07	Down
ENSG00000164106	SCRG1	624	555	997	1330	867.745	0.962949	0.173367	5.55439	2.78585e-08	8.23847e-07	Up
ENSG00000115884	SDC1	1108	1552	2025	3178	1939.96	0.937315	0.208559	4.49424	6.98186e-06	0.000114777	Up
ENSG00000124145	SDC4	732	663	1010	1180	890.716	0.639538	0.160639	3.98121	6.85659e-05	0.000829062	Up
ENSG00000143751	SDE2	1504	1336	2340	2981	2022.51	0.890213	0.134032	6.64181	3.09854e-11	1.5361e-09	Up
ENSG00000117118	SDHB	3449	3665	1056	1319	2364.22	-1.59844	0.127408	-12.5459	4.18725e-36	3.69036e-33	Down
ENSG00000091490	SEL1L3	1575	1660	801	844	1217.36	-0.982765	0.151952	-6.46761	9.95674e-11	4.56514e-09	Down
ENSG00000075213	SEMA3A	4593	4124	2652	2799	3531.49	-0.68289	0.121817	-5.60588	2.07196e-08	6.29686e-07	Down
ENSG00000082684	SEMA5B	290	249	613	546	424.654	1.10807	0.244261	4.53642	5.72169e-06	9.61535e-05	Up
ENSG00000137872	SEMA6D	18911	14817	27460	23140	21106.8	0.593589	0.167572	3.54229	0.000396668	0.00375686	Up
ENSG00000138623	SEMA7A	1513	1277	841	858	1119.26	-0.719146	0.167312	-4.29823	1.72166e-05	0.000251495	Down
ENSG00000138758	SEPT11	43020	36241	19229	20587	29673.6	-0.998849	0.113809	-8.77652	1.68608e-18	2.57191e-16	Down
ENSG00000154997	SEPT14	5932	5052	2803	3438	4283.93	-0.828737	0.121446	-6.82389	8.86071e-12	4.96701e-10	Down
ENSG00000100167	SEPT3	1492	1614	2658	3251	2237.25	0.912936	0.128315	7.11478	1.1209e-12	7.66461e-11	Up
ENSG00000229000	SEPT7P8	353	321	486	561	427.727	0.624887	0.211567	2.95361	0.00314083	0.0207609	Up
ENSG00000164402	SEPT8	11735	11858	6926	8284	9657.29	-0.646575	0.0953954	-6.77784	1.21985e-11	6.62729e-10	Down
ENSG00000106366	SERPINE1	1788	2007	988	1125	1472.42	-0.856266	0.146806	-5.83264	5.45587e-09	1.85336e-07	Down
ENSG00000132386	SERPINF1	314	260	530	569	416.346	0.930954	0.225414	4.12997	3.62812e-05	0.000478441	Up
ENSG00000163536	SERPINI1	1045	1096	509	626	815.483	-0.930337	0.167301	-5.56085	2.68463e-08	7.97545e-07	Down
ENSG00000082497	SERTAD4	465	244	71	54	207.93	-2.49109	0.411057	-6.06022	1.35937e-09	5.13454e-08	Down
ENSG00000080546	SESN1	3154	2782	1547	1578	2259.74	-0.929386	0.138541	-6.7084	1.96767e-11	1.0064e-09	Down
ENSG00000149212	SESN3	29457	25486	9331	10137	18547.5	-1.5035	0.108595	-13.845	1.36472e-43	2.165e-40	Down
ENSG00000119335	SET	20924	22971	31128	41746	28924.8	0.71102	0.115527	6.15455	7.52912e-10	2.99353e-08	Up
ENSG00000163069	SGCB	8508	6977	4745	5295	6354.68	-0.63286	0.12401	-5.10328	3.33824e-07	7.69737e-06	Down
ENSG00000275342	SGK223	3528	4529	1834	2262	3027.71	-0.99283	0.156368	-6.34932	2.16264e-10	9.32284e-09	Down
ENSG00000104205	SGK3	209	218	279	495	295.378	0.824431	0.297847	2.76797	0.00564065	0.0329767	Up
ENSG00000198478	SH3BGRL2	809	592	351	336	520.801	-1.02746	0.238656	-4.30519	1.66841e-05	0.000245071	Down
ENSG00000131370	SH3BP5	2204	1498	3143	2433	2326.04	0.604813	0.224517	2.69385	0.00706329	0.0392339	Up
ENSG00000142178	SIK1	576	543	238	306	413.646	-1.05647	0.217631	-4.85442	1.20739e-06	2.42149e-05	Down
ENSG00000160584	SIK3	8922	8483	14096	15914	11789.7	0.776375	0.0942396	8.23832	1.74652e-16	2.21654e-14	Up
ENSG00000170085	SIMC1	535	601	920	1353	841.993	0.975731	0.194285	5.02218	5.10892e-07	1.10721e-05	Up
ENSG00000198053	SIRPA	2580	2477	4150	4497	3411.04	0.766446	0.113917	6.7281	1.7189e-11	8.94053e-10	Up
ENSG00000142082	SIRT3	881	784	1225	1355	1056.04	0.623727	0.155307	4.0161	5.91682e-05	0.000730463	Up
ENSG00000177045	SIX5	612	521	788	992	722.373	0.637178	0.181791	3.505	0.000456607	0.00423851	Up
ENSG00000145604	SKP2	2502	2803	3594	4647	3359.25	0.617193	0.129893	4.75156	2.01851e-06	3.7717e-05	Up
ENSG00000139737	SLAIN1	2227	2148	4290	4855	3360.65	1.05384	0.110187	9.56408	1.13209e-21	2.33239e-19	Up
ENSG00000126903	SLC10A3	483	467	271	314	382.188	-0.7107	0.21993	-3.23148	0.00123149	0.00969548	Down
ENSG00000119899	SLC17A5	907	607	469	515	621.62	-0.627156	0.234411	-2.67546	0.0074627	0.04105	Down
ENSG00000135917	SLC19A3	502	488	270	337	397.201	-0.720564	0.217949	-3.30612	0.000945977	0.00777564	Down
ENSG00000110436	SLC1A2	996	570	2229	1980	1443.72	1.43399	0.247153	5.80204	6.55145e-09	2.18805e-07	Up
ENSG00000144136	SLC20A1	12944	13231	7733	8789	10635.5	-0.674344	0.0959082	-7.03115	2.04843e-12	1.34282e-10	Down
ENSG00000102743	SLC25A15	1766	1961	914	1342	1485.36	-0.748855	0.168817	-4.4359	9.16895e-06	0.000145166	Down
ENSG00000181035	SLC25A42	634	519	362	342	463.487	-0.711413	0.2311	-3.07838	0.00208127	0.0149603	Down
ENSG00000005022	SLC25A5	15235	15133	7958	9868	11990	-0.783644	0.0960115	-8.16198	3.29564e-16	3.96076e-14	Down
ENSG00000269743	SLC25A53	1056	956	470	621	771.204	-0.900138	0.176691	-5.09443	3.49791e-07	8.0189e-06	Down
ENSG00000147606	SLC26A7	307	283	457	493	383.353	0.680025	0.223379	3.04426	0.00233254	0.0164436	Up
ENSG00000174502	SLC26A9	160	188	39	47	108.275	-2.03107	0.412844	-4.9197	8.66787e-07	1.80219e-05	Down
ENSG00000112759	SLC29A1	616	961	1043	1665	1057.68	0.747846	0.249189	3.00111	0.00268995	0.0184414	Up
ENSG00000197496	SLC2A10	849	828	1332	1559	1134.88	0.773921	0.145144	5.33209	9.70878e-08	2.5799e-06	Up
ENSG00000151229	SLC2A13	1919	1562	3706	4238	2837.89	1.18126	0.135726	8.70328	3.22435e-18	4.78047e-16	Up
ENSG00000227533	SLC2A1-AS1	170	185	89	72	129.164	-1.136	0.38964	-2.91552	0.00355099	0.0228903	Down
ENSG00000160326	SLC2A6	407	539	195	323	363.266	-0.900346	0.286483	-3.14275	0.00167366	0.0125359	Down
ENSG00000196376	SLC35F1	1646	1704	2747	3507	2380.75	0.883733	0.126071	7.00982	2.38627e-12	1.53263e-10	Up
ENSG00000110660	SLC35F2	396	353	1370	1608	924.511	1.97999	0.163741	12.0922	1.16134e-33	8.0102e-31	Up
ENSG00000168917	SLC35G2	1231	1170	623	792	948.872	-0.778496	0.158557	-4.90989	9.11272e-07	1.88973e-05	Down
ENSG00000188338	SLC38A3	563	612	748	1045	734.699	0.587911	0.189338	3.10509	0.00190224	0.0138809	Up
ENSG00000136052	SLC41A2	1964	1573	923	1052	1372	-0.849514	0.160218	-5.30222	1.144e-07	2.99974e-06	Down
ENSG00000139508	SLC46A3	210	198	62	121	146.33	-1.19197	0.390661	-3.05116	0.00227959	0.0161156	Down
ENSG00000144290	SLC4A10	400	350	193	186	281.769	-0.986312	0.267038	-3.69353	0.000221166	0.0022887	Down
ENSG00000050438	SLC4A8	7075	5488	2443	2492	4362.17	-1.35052	0.148405	-9.1002	9.01687e-20	1.50572e-17	Down
ENSG00000131389	SLC6A6	568	365	1025	918	718.762	1.06425	0.250349	4.25107	2.12748e-05	0.000301342	Up
ENSG00000130821	SLC6A8	4480	4519	7095	7297	5830.61	0.672508	0.114563	5.87021	4.35246e-09	1.51088e-07	Up
ENSG00000151012	SLC7A11	1881	1901	786	1384	1473.86	-0.834896	0.202185	-4.12937	3.63764e-05	0.000479299	Down
ENSG00000092068	SLC7A8	522	312	158	80	268.528	-1.77591	0.421288	-4.21542	2.49309e-05	0.00034663	Down
ENSG00000183023	SLC8A1	1792	1936	1036	1400	1531.56	-0.633895	0.150794	-4.20373	2.62556e-05	0.00036219	Down
ENSG00000181804	SLC9A9	531	413	256	259	363.728	-0.877069	0.250449	-3.50199	0.0004618	0.00427421	Down
ENSG00000174640	SLCO2A1	163	138	68	55	106.013	-1.28473	0.425286	-3.02085	0.00252067	0.0174849	Down
ENSG00000101187	SLCO4A1	375	521	603	826	576.014	0.650668	0.237536	2.73924	0.0061581	0.0352619	Up
ENSG00000185985	SLITRK2	317	234	484	449	370.585	0.76233	0.264642	2.88061	0.00396908	0.0249962	Up
ENSG00000101665	SMAD7	531	344	275	215	341.289	-0.824384	0.316112	-2.60788	0.00911042	0.0476675	Down
ENSG00000120693	SMAD9	380	363	989	1093	702.386	1.47792	0.17642	8.37727	5.41705e-17	7.34496e-15	Up
ENSG00000084070	SMAP2	1315	1361	1867	2354	1711.01	0.64135	0.134255	4.77711	1.77829e-06	3.39072e-05	Up
ENSG00000163683	SMIM14	2789	1890	3457	3601	2922.27	0.590634	0.180719	3.26824	0.00108219	0.0087058	Up
ENSG00000256235	SMIM3	14816	12188	8442	8443	10945.1	-0.679081	0.131426	-5.16701	2.37864e-07	5.68295e-06	Down
ENSG00000111850	SMIM8	657	638	322	540	533.984	-0.617049	0.236429	-2.60987	0.0090576	0.0474537	Down
ENSG00000198732	SMOC1	105	132	248	365	209.772	1.34563	0.319614	4.21017	2.55181e-05	0.000354173	Up
ENSG00000023608	SNAPC1	495	402	737	852	617.551	0.815154	0.19554	4.16874	3.06294e-05	0.000413122	Up
ENSG00000074317	SNCB	104	107	37	44	72.7595	-1.39411	0.478474	-2.91366	0.00357219	0.0229989	Down
ENSG00000172803	SNX32	437	396	251	296	343.385	-0.618349	0.232167	-2.66338	0.00773606	0.0422025	Down
ENSG00000162627	SNX7	1568	1325	911	990	1194.1	-0.61264	0.158088	-3.8753	0.000106494	0.00121804	Down
ENSG00000109610	SOD3	102	99	258	284	184.767	1.42252	0.309359	4.59828	4.26003e-06	7.41834e-05	Up
ENSG00000198142	SOWAHC	772	561	960	1173	859.782	0.666379	0.197785	3.36921	0.000753835	0.00641999	Up
ENSG00000242808	SOX2-OT	6713	4824	10006	10404	7954.98	0.820319	0.156189	5.25211	1.50367e-07	3.86617e-06	Up
ENSG00000124766	SOX4	10495	11254	17242	22660	15273.5	0.856535	0.110836	7.72794	1.093e-14	1.06377e-12	Up
ENSG00000110693	SOX6	3619	3239	6080	7792	5135.74	1.00026	0.115194	8.68324	3.84644e-18	5.64999e-16	Up
ENSG00000005513	SOX8	4417	4871	6418	8541	6007.98	0.667763	0.123516	5.40629	6.43437e-08	1.78765e-06	Up
ENSG00000189120	SP6	280	353	117	211	238.229	-0.983257	0.331939	-2.96216	0.00305487	0.0203538	Down
ENSG00000217236	SP9	123	97	270	254	185.776	1.2531	0.32918	3.80673	0.000140816	0.00154917	Up
ENSG00000064199	SPA17	542	453	974	1196	784.759	1.11175	0.178452	6.22997	4.66514e-10	1.90742e-08	Up
ENSG00000113140	SPARC	165458	134010	69343	65030	108278	-1.15395	0.139902	-8.24831	1.60648e-16	2.05526e-14	Down
ENSG00000152583	SPARCL1	5393	5525	8741	11796	7786.24	0.89151	0.115641	7.70929	1.26515e-14	1.20905e-12	Up
ENSG00000129128	SPCS3	8075	6397	4232	5264	5956.31	-0.62128	0.133128	-4.66677	3.05972e-06	5.50333e-05	Down
ENSG00000163806	SPDYA	266	204	75	145	170.68	-1.12886	0.380099	-2.96991	0.00297886	0.0199648	Down
ENSG00000107742	SPOCK2	7203	5941	4602	3695	5364.66	-0.653369	0.1794	-3.64197	0.000270557	0.00273209	Down
ENSG00000166068	SPRED1	15702	11561	8588	9283	11237.7	-0.614367	0.145914	-4.21046	2.54851e-05	0.000354024	Down
ENSG00000188766	SPRED3	4365	2921	1457	1478	2546.68	-1.31276	0.189386	-6.93166	4.15932e-12	2.48058e-10	Down
ENSG00000164056	SPRY1	10972	9381	5736	6595	8135.32	-0.732672	0.111808	-6.55293	5.64179e-11	2.67968e-09	Down
ENSG00000167778	SPRYD3	1623	1433	785	989	1200.89	-0.799344	0.152218	-5.25131	1.51018e-07	3.87661e-06	Down
ENSG00000123178	SPRYD7	1346	1073	705	766	968.812	-0.72399	0.177202	-4.08568	4.39476e-05	0.000566356	Down
ENSG00000162032	SPSB3	226	159	354	345	270.347	0.860604	0.294874	2.91855	0.00351665	0.0227892	Up
ENSG00000070182	SPTB	199	179	83	117	143.537	-0.938217	0.351853	-2.66651	0.00766442	0.041927	Down
ENSG00000179119	SPTY2D1	2969	2658	1536	1903	2254.47	-0.72442	0.127353	-5.68827	1.28333e-08	4.07991e-07	Down
ENSG00000161011	SQSTM1	30093	21633	14693	12548	19725.6	-0.91678	0.17817	-5.14554	2.66754e-07	6.28608e-06	Down
ENSG00000080603	SRCAP	3380	2807	5145	5111	4100.32	0.727709	0.140022	5.19711	2.02408e-07	4.9629e-06	Up
ENSG00000145545	SRD5A1	3234	2665	1481	1799	2282.99	-0.859148	0.139664	-6.15154	7.67337e-10	3.03794e-08	Down
ENSG00000182934	SRPRA	10967	10491	4469	5334	7784.36	-1.14288	0.0968117	-11.8052	3.67033e-32	2.0795e-29	Down
ENSG00000154548	SRSF12	577	574	788	1025	734.705	0.638122	0.175207	3.64211	0.000270413	0.00273209	Up
ENSG00000084112	SSH1	9484	8113	4963	5610	7013.59	-0.743746	0.113692	-6.54177	6.07965e-11	2.87046e-09	Down
ENSG00000163479	SSR2	6196	5613	12029	13329	9242.3	1.09441	0.102795	10.6466	1.80915e-26	6.52281e-24	Up
ENSG00000114850	SSR3	8401	7938	4155	5404	6437.6	-0.790591	0.109414	-7.22568	4.98583e-13	3.74859e-11	Down
ENSG00000117155	SSX2IP	1762	1575	967	1129	1352.14	-0.681873	0.142492	-4.78535	1.70693e-06	3.27829e-05	Down
ENSG00000064225	ST3GAL6	1048	832	1427	1447	1184.81	0.609825	0.174865	3.48741	0.000487731	0.004457	Up
ENSG00000004866	ST7	3427	2894	2010	2165	2614.71	-0.604574	0.134637	-4.4904	7.10894e-06	0.000116746	Down
ENSG00000101638	ST8SIA5	1825	1258	341	281	924.57	-2.30082	0.240411	-9.57038	1.06514e-21	2.25298e-19	Down
ENSG00000115145	STAM2	3665	3096	2048	2460	2802.5	-0.596745	0.129487	-4.60854	4.05506e-06	7.09256e-05	Down
ENSG00000174448	STARD6	82	86	35	23	56.6595	-1.52096	0.580226	-2.62132	0.00875904	0.0463178	Down
ENSG00000084090	STARD7	8912	8766	12847	15613	11454	0.673067	0.0939629	7.16311	7.8865e-13	5.58533e-11	Up
ENSG00000168610	STAT3	26748	20380	14943	15501	19329	-0.633423	0.139378	-4.54465	5.50273e-06	9.34639e-05	Down
ENSG00000159167	STC1	529	454	175	193	336.665	-1.42553	0.242988	-5.86664	4.4471e-09	1.54037e-07	Down
ENSG00000015592	STMN4	655	470	110	128	339.417	-2.25	0.273827	-8.21688	2.08874e-16	2.60912e-14	Down
ENSG00000107960	STN1	1018	951	607	708	817.355	-0.593662	0.16355	-3.62984	0.000283593	0.00284382	Down
ENSG00000067221	STOML1	834	826	415	588	661.193	-0.74822	0.192264	-3.89163	9.95728e-05	0.00115049	Down
ENSG00000135823	STX6	2613	2635	4305	5121	3644.14	0.831977	0.108317	7.68094	1.57931e-14	1.50025e-12	Up
ENSG00000094975	SUCO	5391	4756	7273	8714	6488.85	0.643596	0.10813	5.95206	2.64787e-09	9.50359e-08	Up
ENSG00000107882	SUFU	801	700	1151	1183	955.667	0.632787	0.169207	3.73973	0.000184217	0.00195479	Up
ENSG00000175600	SUGCT	486	411	268	273	358.554	-0.733356	0.240246	-3.05252	0.00226926	0.0160712	Down
ENSG00000248278	SUMO2P17	282	270	402	477	355.444	0.658866	0.226884	2.90398	0.00368451	0.023588	Up
ENSG00000256238	SUPT16HP1	468	448	622	837	588.165	0.65274	0.193684	3.37013	0.000751333	0.0064047	Up
ENSG00000148248	SURF4	5814	5880	8802	10913	7793.33	0.738303	0.100542	7.34323	2.08498e-13	1.64558e-11	Up
ENSG00000106868	SUSD1	502	425	665	770	586.903	0.620235	0.193241	3.20964	0.00132901	0.010335	Up
ENSG00000177868	SVBP	620	539	822	1000	739.868	0.639716	0.176051	3.63369	0.000279398	0.00280885	Up
ENSG00000108639	SYNGR2	334	342	594	701	489.527	0.925323	0.199841	4.63029	3.65154e-06	6.49418e-05	Up
ENSG00000258644	SYNJ2BP-COX16	782	524	348	420	515.453	-0.776402	0.24524	-3.16588	0.00154613	0.0117302	Down
ENSG00000182253	SYNM	8791	8178	5285	5701	6966.33	-0.634183	0.105535	-6.00919	1.86447e-09	6.89463e-08	Down
ENSG00000132718	SYT11	37815	29541	20516	20655	27057.3	-0.711691	0.13679	-5.20281	1.96302e-07	4.83561e-06	Down
ENSG00000137501	SYTL2	607	403	188	242	357.791	-1.24542	0.278017	-4.47964	7.47703e-06	0.000122284	Down
ENSG00000147526	TACC1	14471	13778	7263	8400	10935	-0.861759	0.0934877	-9.21789	3.03009e-20	5.40106e-18	Down
ENSG00000064995	TAF11	1855	1686	947	1108	1392.95	-0.796214	0.139669	-5.7007	1.19314e-08	3.83933e-07	Down
ENSG00000197780	TAF13	2285	1810	723	947	1433.26	-1.30987	0.166997	-7.84367	4.37555e-15	4.4783e-13	Down
ENSG00000141384	TAF4B	144	133	224	285	194.822	0.86216	0.299974	2.87411	0.00405164	0.0253825	Up
ENSG00000144834	TAGLN3	1143	1034	619	735	878.614	-0.697014	0.16198	-4.30309	1.6843e-05	0.00024672	Down
ENSG00000168394	TAP1	4708	4258	1948	2129	3250.64	-1.14454	0.118614	-9.64925	4.95172e-22	1.09103e-19	Down
ENSG00000109680	TBC1D19	1105	871	603	596	791.812	-0.722171	0.197584	-3.655	0.000257181	0.00262038	Down
ENSG00000036054	TBC1D23	1816	1463	2501	2744	2120.41	0.670907	0.146362	4.58389	4.56397e-06	7.88702e-05	Up
ENSG00000131374	TBC1D5	4465	4418	6834	8004	5893.74	0.72826	0.0991607	7.34425	2.0692e-13	1.64129e-11	Up
ENSG00000204634	TBC1D8	2108	1557	1204	1138	1498.76	-0.64419	0.189318	-3.40269	0.000667264	0.00579391	Down
ENSG00000184058	TBX1	309	278	440	477	374.34	0.636294	0.226382	2.81071	0.00494323	0.0296818	Up
ENSG00000198420	TCAF1	7548	6298	11399	13339	9582.21	0.826765	0.115152	7.17975	6.9837e-13	4.96814e-11	Up
ENSG00000223459	TCAF1P1	1822	1608	3124	3313	2456.64	0.902521	0.131069	6.88586	5.74395e-12	3.3378e-10	Up
ENSG00000152284	TCF7L1	638	697	1249	1677	1054.52	1.11221	0.166597	6.67606	2.45447e-11	1.22446e-09	Up
ENSG00000176148	TCP11L1	2286	2345	1120	1835	1879.39	-0.678119	0.179689	-3.77385	0.000160749	0.00174547	Down
ENSG00000213123	TCTEX1D2	832	845	478	590	682.883	-0.665654	0.17598	-3.78256	0.000155225	0.00169127	Down
ENSG00000009694	TENM1	11282	8276	5197	5429	7519.95	-0.883315	0.152047	-5.8095	6.2659e-09	2.11045e-07	Down
ENSG00000145934	TENM2	2623	2610	1346	1423	1995.57	-0.924967	0.130219	-7.10317	1.21928e-12	8.30155e-11	Down
ENSG00000149256	TENM4	279	293	133	101	201.844	-1.28126	0.336826	-3.80391	0.000142431	0.00156369	Down
ENSG00000088992	TESC	21	33	78	100	57.456	1.70135	0.568075	2.99493	0.00274504	0.01873	Up
ENSG00000133863	TEX15	636	581	832	1248	814.107	0.74894	0.193875	3.86301	0.000111997	0.00127	Up
ENSG00000153495	TEX29	203	174	84	92	137.785	-1.10671	0.355564	-3.11254	0.00185486	0.0136109	Down
ENSG00000162851	TFB2M	464	516	678	893	632.269	0.661971	0.193039	3.42921	0.000605343	0.00535592	Up
ENSG00000114126	TFDP2	3672	3659	6565	7656	5353.97	0.944204	0.100868	9.36078	7.91515e-21	1.5502e-18	Up
ENSG00000003436	TFPI	2301	1779	1222	1268	1637.2	-0.715968	0.166953	-4.28843	1.79942e-05	0.000261171	Down
ENSG00000105825	TFPI2	1190	1266	593	775	951.036	-0.862176	0.164868	-5.22949	1.69976e-07	4.25987e-06	Down
ENSG00000072274	TFRC	40018	32074	12841	15863	25078	-1.34174	0.122011	-10.9969	3.95531e-28	1.6089e-25	Down
ENSG00000042832	TG	357	222	117	106	200.015	-1.37242	0.359232	-3.82042	0.000133225	0.001479	Down
ENSG00000163235	TGFA	4760	3620	1392	1550	2819.88	-1.51727	0.153198	-9.904	3.99945e-23	9.61324e-21	Down
ENSG00000105329	TGFB1	1538	1423	2243	2318	1874.46	0.618566	0.137366	4.50305	6.69856e-06	0.000110464	Up
ENSG00000092969	TGFB2	5115	2606	13169	10065	7771.92	1.60658	0.544883	2.94848	0.00319338	0.0210393	Up
ENSG00000163513	TGFBR2	1704	1573	874	1097	1304.98	-0.748309	0.144022	-5.1958	2.03847e-07	4.97876e-06	Down
ENSG00000118707	TGIF2	1917	2424	3353	4320	2979.18	0.802678	0.155016	5.17804	2.24231e-07	5.38969e-06	Up
ENSG00000198959	TGM2	186	117	61	43	101.748	-1.5275	0.480819	-3.17686	0.00148878	0.0113809	Down
ENSG00000137801	THBS1	3005	2111	7239	4980	4364.33	1.27639	0.441368	2.8919	0.00382915	0.024386	Up
ENSG00000186340	THBS2	1816	920	602	483	953.493	-1.32074	0.299766	-4.4059	1.05344e-05	0.000164162	Down
ENSG00000051596	THOC3	961	1059	1468	1882	1331.66	0.712295	0.151598	4.69858	2.61974e-06	4.76601e-05	Up
ENSG00000187720	THSD4	752	691	425	360	557.134	-0.873271	0.227178	-3.844	0.000121045	0.00136154	Down
ENSG00000157150	TIMP4	564	650	157	245	401.937	-1.62103	0.253092	-6.40493	1.50436e-10	6.72259e-09	Down
ENSG00000065717	TLE2	598	590	936	1011	780.474	0.705039	0.168875	4.17491	2.981e-05	0.000403849	Up
ENSG00000170348	TMED10	17605	13714	26684	29283	21708.9	0.831219	0.129172	6.435	1.23477e-10	5.58075e-09	Up
ENSG00000134970	TMED7	3081	2767	4694	6126	4128.48	0.870633	0.12053	7.22338	5.07117e-13	3.77695e-11	Up
ENSG00000166292	TMEM100	908	1020	332	521	690.78	-1.20393	0.214577	-5.61069	2.01525e-08	6.14806e-07	Down
ENSG00000109066	TMEM104	892	1106	1525	1887	1342.96	0.75547	0.168399	4.48619	7.25088e-06	0.000118831	Up
ENSG00000139173	TMEM117	563	523	1809	1976	1211.19	1.79352	0.149301	12.0128	3.04261e-33	1.96421e-30	Up
ENSG00000249242	TMEM150C	273	213	463	409	339.583	0.848003	0.272044	3.11716	0.00182604	0.0134361	Up
ENSG00000249992	TMEM158	773	695	1208	1201	966.94	0.712056	0.170959	4.16506	3.11273e-05	0.000418833	Up
ENSG00000163449	TMEM169	663	650	396	479	544.358	-0.598921	0.190249	-3.14809	0.00164341	0.0123501	Down
ENSG00000240849	TMEM189	845	812	1474	1660	1191.21	0.909798	0.144202	6.30918	2.80521e-10	1.18356e-08	Up
ENSG00000135048	TMEM2	2546	2478	5689	6874	4362.58	1.30879	0.105264	12.4333	1.7231e-35	1.30168e-32	Up
ENSG00000149582	TMEM25	419	534	757	958	661.867	0.829781	0.20707	4.00726	6.14281e-05	0.000752979	Up
ENSG00000232070	TMEM253	252	233	114	133	182.269	-0.984681	0.307763	-3.19948	0.00137678	0.0106231	Down
ENSG00000133678	TMEM254	496	464	945	1166	761.497	1.1226	0.170448	6.58617	4.51312e-11	2.17617e-09	Up
ENSG00000125355	TMEM255A	4999	3545	6681	6695	5463.12	0.646106	0.165845	3.89583	9.78631e-05	0.00113404	Up
ENSG00000157693	TMEM268	714	794	1051	1449	992.198	0.707898	0.174445	4.058	4.94937e-05	0.00062688	Up
ENSG00000112697	TMEM30A	4913	3529	8547	9447	6571.55	1.08574	0.153687	7.06462	1.61056e-12	1.06904e-10	Up
ENSG00000109133	TMEM33	5013	4894	2789	3312	3984.4	-0.71194	0.105528	-6.74648	1.51479e-11	7.98359e-10	Down
ENSG00000243749	TMEM35B	355	341	39	11	186.799	-3.75899	0.510709	-7.36035	1.83431e-13	1.47713e-11	Down
ENSG00000147027	TMEM47	1048	839	1729	2053	1406.97	0.992006	0.157817	6.2858	3.26173e-10	1.36169e-08	Up
ENSG00000105696	TMEM59L	254	255	136	117	190.554	-1.00583	0.323156	-3.11252	0.00185495	0.0136109	Down
ENSG00000136842	TMOD1	2624	1553	1081	859	1527.98	-1.09323	0.254484	-4.29585	1.74023e-05	0.00025374	Down
ENSG00000166682	TMPRSS5	1511	1151	2216	2142	1751.38	0.711752	0.175777	4.04918	5.13978e-05	0.000647122	Up
ENSG00000230043	TMSB4XP6	0	0	0	1254	288.172	24.2713	4.78492	5.07246	3.927e-07	8.8227e-06	Up
ENSG00000133687	TMTC1	3768	2916	1385	1489	2381.21	-1.22306	0.154573	-7.91251	2.52254e-15	2.66784e-13	Down
ENSG00000041982	TNC	4310	4166	10913	10976	7570.58	1.36546	0.116129	11.7582	6.40807e-32	3.50134e-29	Up
ENSG00000185215	TNFAIP2	406	356	197	217	292.965	-0.888223	0.252654	-3.51558	0.0004388	0.00410202	Down
ENSG00000185361	TNFAIP8L1	539	509	894	1064	746.341	0.889342	0.169274	5.25387	1.48935e-07	3.84181e-06	Up
ENSG00000120889	TNFRSF10B	14584	13550	8174	9708	11450.6	-0.665978	0.095364	-6.98354	2.87833e-12	1.8192e-10	Down
ENSG00000164761	TNFRSF11B	2105	1453	2654	2775	2237.46	0.606786	0.181455	3.344	0.000825799	0.00691683	Up
ENSG00000146072	TNFRSF21	13660	11919	6093	7239	9684.05	-0.951743	0.106497	-8.93682	4.00542e-19	6.41838e-17	Down
ENSG00000117586	TNFSF4	256	151	82	71	139.696	-1.405	0.418708	-3.35555	0.000792063	0.00668694	Down
ENSG00000107854	TNKS2	7343	6104	3556	3896	5205.6	-0.858472	0.124749	-6.88162	5.91768e-12	3.42621e-10	Down
ENSG00000078687	TNRC6C	3628	3789	5968	7692	5223.85	0.863467	0.113277	7.62262	2.48569e-14	2.27936e-12	Up
ENSG00000198846	TOX	353	372	591	649	489.042	0.765251	0.202615	3.77688	0.000158808	0.00172794	Up
ENSG00000115129	TP53I3	1552	1863	868	1291	1383.69	-0.687513	0.183592	-3.74479	0.000180548	0.00192876	Down
ENSG00000182165	TP53TG1	769	764	422	579	629.294	-0.634696	0.190762	-3.32717	0.000877333	0.00727895	Down
ENSG00000078900	TP73	694	845	1126	1366	1001.22	0.679967	0.175691	3.87025	0.000108722	0.00123817	Up
ENSG00000082512	TRAF5	1737	1910	2624	3197	2350.98	0.659708	0.129043	5.11232	3.18231e-07	7.36995e-06	Up
ENSG00000007255	TRAPPC6A	223	265	348	435	315.456	0.665573	0.25257	2.6352	0.00840886	0.0449758	Up
ENSG00000213689	TREX1	410	371	216	64	267.686	-1.42616	0.502352	-2.83897	0.00452592	0.027557	Down
ENSG00000255690	TRIL	2628	2329	3282	4455	3142.67	0.623263	0.133132	4.68155	2.84709e-06	5.14421e-05	Up
ENSG00000108448	TRIM16L	1778	1533	865	994	1287.06	-0.84261	0.14968	-5.62942	1.80813e-08	5.60238e-07	Down
ENSG00000258659	TRIM34	232	140	352	348	267.181	0.91271	0.321181	2.84173	0.00448695	0.0274406	Up
ENSG00000116525	TRIM62	1399	1905	2145	3553	2219.39	0.752941	0.209477	3.59439	0.000325149	0.00319194	Up
ENSG00000205133	TRIQK	254	184	398	412	310.793	0.883781	0.271899	3.2504	0.00115241	0.00918647	Up
ENSG00000157514	TSC22D3	1309	1530	604	919	1083.16	-0.925177	0.192575	-4.80424	1.55344e-06	3.03121e-05	Down
ENSG00000168785	TSPAN5	10597	9488	5972	6199	8042.17	-0.727159	0.114388	-6.35695	2.05805e-10	8.89616e-09	Down
ENSG00000155158	TTC39B	864	698	415	495	614.891	-0.79071	0.198159	-3.99028	6.59941e-05	0.000801631	Down
ENSG00000215105	TTC3P1	3376	2760	1569	1653	2332.14	-0.93413	0.145651	-6.41348	1.42236e-10	6.37409e-09	Down
ENSG00000136319	TTC5	848	822	1151	1427	1054.16	0.611689	0.150756	4.05747	4.96066e-05	0.000627058	Up
ENSG00000135912	TTLL4	7830	6453	4381	4736	5828.67	-0.653725	0.12623	-5.17883	2.23285e-07	5.37511e-06	Down
ENSG00000166402	TUB	1363	1447	2288	3175	2046.35	0.93754	0.14557	6.44047	1.19104e-10	5.39849e-09	Up
ENSG00000167552	TUBA1A	232619	204016	133594	143203	177770	-0.663549	0.104191	-6.36855	1.90818e-10	8.3163e-09	Down
ENSG00000114383	TUSC2	2395	2271	1267	1496	1849.19	-0.76794	0.126026	-6.09353	1.10447e-09	4.25273e-08	Down
ENSG00000128791	TWSG1	1852	1441	3033	3287	2391.44	0.934721	0.151345	6.1761	6.57028e-10	2.62664e-08	Up
ENSG00000197763	TXNRD3	684	736	1223	1321	986.93	0.832941	0.160908	5.17649	2.26093e-07	5.42624e-06	Up
ENSG00000153443	UBALD1	244	253	368	475	332.174	0.745098	0.238552	3.12342	0.0017876	0.0132269	Up
ENSG00000119048	UBE2B	1160	989	2149	2403	1665.78	1.07453	0.142271	7.55265	4.26484e-14	3.82245e-12	Up
ENSG00000186591	UBE2H	17576	13009	9858	10232	12625.5	-0.609161	0.147336	-4.13451	3.55712e-05	0.000470252	Down
ENSG00000244687	UBE2V1	10533	10218	5500	5224	7859.93	-0.952592	0.127653	-7.46238	8.49763e-14	7.13262e-12	Down
ENSG00000185019	UBOX5	758	815	1150	1307	1002.33	0.632427	0.156722	4.03535	5.45212e-05	0.000684276	Up
ENSG00000160803	UBQLN4	4682	4799	6831	8172	6081.37	0.648783	0.101428	6.39646	1.59024e-10	7.06654e-09	Up
ENSG00000241627	UBQLN4P1	238	254	454	502	360.253	0.94888	0.230202	4.12194	3.75694e-05	0.000493787	Up
ENSG00000109814	UGDH	1982	2080	1213	1515	1688.83	-0.590024	0.134915	-4.3733	1.22381e-05	0.0001874	Down
ENSG00000169764	UGP2	10836	9825	16388	21104	14409.7	0.843197	0.105446	7.99649	1.28013e-15	1.4716e-13	Up
ENSG00000276043	UHRF1	2290	2655	3149	4479	3111.36	0.601573	0.151192	3.97887	6.92423e-05	0.000835967	Up
ENSG00000219545	UMAD1	718	662	944	1280	892.257	0.669455	0.171161	3.91126	9.18146e-05	0.0010702	Up
ENSG00000130477	UNC13A	7574	7924	4357	5986	6417.89	-0.604483	0.122266	-4.94401	7.65315e-07	1.60171e-05	Down
ENSG00000144406	UNC80	861	845	1253	1499	1107.13	0.676911	0.146551	4.61894	3.85714e-06	6.7913e-05	Up
ENSG00000125351	UPF3B	1358	1248	1848	2398	1698.08	0.687477	0.138281	4.97161	6.64005e-07	1.40638e-05	Up
ENSG00000270617	URGCP-MRPS24	3130	3000	0	0	1530.67	-14.0315	1.44957	-9.67975	3.67612e-22	8.21379e-20	Down
ENSG00000172046	USP19	2456	2747	4297	4696	3533.86	0.780357	0.125153	6.23521	4.51163e-10	1.85421e-08	Up
ENSG00000166348	USP54	2364	2264	5220	4999	3706.71	1.1422	0.135567	8.42536	3.59642e-17	4.91842e-15	Up
ENSG00000152818	UTRN	22992	20159	8068	8177	14815.9	-1.41234	0.117583	-12.0114	3.09538e-33	1.96421e-30	Down
ENSG00000115652	UXS1	1704	1709	2732	3308	2346.57	0.809718	0.119396	6.78177	1.18714e-11	6.47176e-10	Up
ENSG00000214353	VAC14-AS1	941	713	446	397	623.498	-0.96814	0.231213	-4.18723	2.82382e-05	0.000385517	Down
ENSG00000026025	VIM	302662	237030	159729	161156	214550	-0.751689	0.133929	-5.61258	1.99332e-08	6.09287e-07	Down
ENSG00000104142	VPS18	1410	1398	2081	2294	1787.51	0.631024	0.129053	4.88965	1.01013e-06	2.07574e-05	Up
ENSG00000139722	VPS37B	1392	1403	2526	3014	2069.33	0.973998	0.122859	7.92778	2.23092e-15	2.40757e-13	Up
ENSG00000165633	VSTM4	561	513	1073	1478	896.008	1.22818	0.17507	7.01535	2.29372e-12	1.48521e-10	Up
ENSG00000100568	VTI1B	4955	4601	2646	3157	3822.02	-0.731995	0.108985	-6.7165	1.86145e-11	9.55663e-10	Down
ENSG00000095787	WAC	9808	8265	14717	16242	12195.6	0.769215	0.114014	6.7467	1.51246e-11	7.98359e-10	Up
ENSG00000106299	WASL	2832	2208	6322	7389	4653.38	1.43392	0.136771	10.4841	1.02239e-25	3.31003e-23	Up
ENSG00000132471	WBP2	6420	5962	3761	4129	5050.46	-0.658081	0.107446	-6.12474	9.08293e-10	3.55782e-08	Down
ENSG00000150627	WDR17	1269	1223	728	915	1028.12	-0.616211	0.15295	-4.02883	5.60562e-05	0.000698567	Down
ENSG00000114742	WDR48	2357	1816	3705	3900	2932.25	0.861783	0.15178	5.67786	1.36391e-08	4.29653e-07	Up
ENSG00000164091	WDR82	6746	6488	14810	17159	11226.4	1.26133	0.0928928	13.5783	5.38369e-42	7.76425e-39	Up
ENSG00000234629	WDR82P1	23	31	62	114	56.3634	1.66781	0.587859	2.83709	0.00455272	0.0276616	Up
ENSG00000104415	WISP1	1201	1569	683	903	1083.89	-0.824913	0.192955	-4.27516	1.90998e-05	0.000273964	Down
ENSG00000011451	WIZ	1458	1620	4009	4379	2852.53	1.43734	0.128505	11.1851	4.82535e-29	2.18713e-26	Up
ENSG00000132530	XAF1	13639	10606	7119	6916	9548.55	-0.788235	0.146904	-5.36564	8.06624e-08	2.19114e-06	Down
ENSG00000093100	XXbac-B461K10.4	77	43	237	99	116.293	1.52993	0.567359	2.69658	0.0070056	0.0389954	Up
ENSG00000137693	YAP1	6980	5134	9595	10922	8107.84	0.752212	0.14562	5.16557	2.39705e-07	5.70984e-06	Up
ENSG00000127337	YEATS4	1144	962	520	608	804.89	-0.911303	0.175916	-5.18032	2.21509e-07	5.34858e-06	Down
ENSG00000180667	YOD1	3318	2162	1036	1227	1925.66	-1.28511	0.196192	-6.55027	5.74323e-11	2.71972e-09	Down
ENSG00000100027	YPEL1	165	208	388	461	303.457	1.17225	0.26364	4.44639	8.73257e-06	0.000139909	Up
ENSG00000198492	YTHDF2	7093	6948	2495	3013	4869.15	-1.36348	0.103327	-13.1957	9.28801e-40	1.22788e-36	Down
ENSG00000270503	YTHDF2P1	160	165	61	62	111.822	-1.40764	0.393685	-3.57555	0.000349496	0.00338693	Down
ENSG00000108953	YWHAE	21734	21117	42051	51739	33887.2	1.11558	0.0903759	12.3438	5.26356e-35	3.79551e-32	Up
ENSG00000204366	ZBTB12	371	357	640	729	521.244	0.900842	0.194254	4.63744	3.52757e-06	6.2878e-05	Up
ENSG00000177311	ZBTB38	5193	4223	3136	3025	3886.59	-0.611693	0.148948	-4.10676	4.01251e-05	0.00052133	Down
ENSG00000174282	ZBTB4	5556	5281	8443	9185	7084.77	0.694364	0.102797	6.75473	1.43102e-11	7.61804e-10	Up
ENSG00000177888	ZBTB41	2939	2276	1563	1802	2134.6	-0.641185	0.153352	-4.18114	2.90051e-05	0.000394628	Down
ENSG00000114853	ZBTB47	600	671	1037	1062	840.284	0.717992	0.178741	4.01694	5.89587e-05	0.000729011	Up
ENSG00000160062	ZBTB8A	895	775	1308	1398	1089.41	0.690235	0.159747	4.32079	1.55472e-05	0.000230505	Up
ENSG00000165424	ZCCHC24	1093	851	2922	3132	1989.56	1.6336	0.156346	10.4486	1.48655e-25	4.53513e-23	Up
ENSG00000180776	ZDHHC20	4091	3761	6026	7066	5202.81	0.726152	0.104434	6.95319	3.57127e-12	2.18744e-10	Up
ENSG00000023041	ZDHHC6	1690	1707	943	1132	1361.96	-0.724458	0.138068	-5.24712	1.54499e-07	3.95288e-06	Down
ENSG00000188706	ZDHHC9	2113	2281	3200	4066	2891.97	0.708634	0.125217	5.65923	1.52051e-08	4.76708e-07	Up
ENSG00000237036	ZEB1-AS1	596	640	365	423	504.093	-0.661417	0.19994	-3.30808	0.00093938	0.00772942	Down
ENSG00000169554	ZEB2	4598	4171	7746	9186	6380.81	0.937354	0.103716	9.03766	1.60065e-19	2.64507e-17	Up
ENSG00000160445	ZER1	1115	1021	1775	1771	1417.04	0.72852	0.153176	4.7561	1.97372e-06	3.71425e-05	Up
ENSG00000165156	ZHX1	7853	6120	3640	3960	5372.83	-0.884518	0.138602	-6.38171	1.75126e-10	7.67458e-09	Down
ENSG00000178764	ZHX2	884	776	1849	1968	1363.27	1.19534	0.149857	7.97657	1.50461e-15	1.70494e-13	Up
ENSG00000172667	ZMAT3	14359	13440	6450	8436	10611.9	-0.918576	0.106715	-8.60778	7.44858e-18	1.07422e-15	Down
ENSG00000165061	ZMAT4	139	147	42	39	91.7002	-1.82248	0.443289	-4.11126	3.93502e-05	0.000513364	Down
ENSG00000015171	ZMYND11	5691	5568	9162	11078	7818.77	0.832552	0.0969129	8.59072	8.64275e-18	1.23521e-15	Up
ENSG00000165804	ZNF219	934	922	1377	1754	1236.52	0.738131	0.146022	5.05493	4.3055e-07	9.52076e-06	Up
ENSG00000126746	ZNF384	3112	2995	4415	4884	3833.37	0.598002	0.109089	5.4818	4.21028e-08	1.20346e-06	Up
ENSG00000124613	ZNF391	487	446	630	825	591.742	0.623981	0.191661	3.25566	0.0011313	0.00905436	Up
ENSG00000186918	ZNF395	2813	2314	5236	5612	3975.36	1.07566	0.131937	8.15281	3.55572e-16	4.2412e-14	Up
ENSG00000197647	ZNF433	987	1134	548	867	876.623	-0.612551	0.20663	-2.96449	0.00303185	0.020209	Down
ENSG00000171295	ZNF440	4005	3265	2128	2575	2977.06	-0.640484	0.135587	-4.7238	2.31473e-06	4.25568e-05	Down
ENSG00000197044	ZNF441	2396	2579	1319	1910	2036.35	-0.647383	0.154102	-4.20101	2.65731e-05	0.000365933	Down
ENSG00000203326	ZNF525	661	550	909	1008	777.98	0.654889	0.179227	3.65397	0.000258221	0.00262759	Up
ENSG00000168916	ZNF608	3078	2497	4584	4905	3749.39	0.761903	0.135691	5.615	1.9656e-08	6.0314e-07	Up
ENSG00000157657	ZNF618	3655	3491	5617	6386	4760.81	0.738165	0.103495	7.13235	9.86711e-13	6.80573e-11	Up
ENSG00000173545	ZNF622	1028	909	499	595	754.233	-0.836135	0.173342	-4.8236	1.40988e-06	2.78976e-05	Down
ENSG00000166770	ZNF667-AS1	1487	1366	2202	2404	1856.22	0.68343	0.131227	5.20802	1.90869e-07	4.71643e-06	Up
ENSG00000183850	ZNF730	699	855	1029	1540	1018.91	0.698605	0.198806	3.514	0.000441414	0.00412159	Up
ENSG00000223547	ZNF844	2783	3146	1251	1943	2264.46	-0.920381	0.170562	-5.39617	6.80785e-08	1.87826e-06	Down
ENSG00000124201	ZNFX1	7657	6840	4361	4827	5899.26	-0.665965	0.109371	-6.08902	1.13602e-09	4.36183e-08	Down
ENSG00000225264	ZNRF2P2	138	117	212	257	179.64	0.866514	0.313643	2.76274	0.00573185	0.0333688	Up
ENSG00000132003	ZSWIM4	670	605	1254	1348	964.911	1.0224	0.161312	6.33805	2.32685e-10	1.00036e-08	Up
ENSG00000174442	ZWILCH	4282	4093	2368	3017	3420.67	-0.653227	0.115051	-5.67772	1.36501e-08	4.29653e-07	Down
