# Supplementary material for: EGFR/SRC/ERK-stabilized YTHDF2 promotes cholesterol dysregulation and invasive growth of glioblastoma
Source: Nat Commun. 2021 Jan 8;12:177. doi: 10.1038/s41467-020-20379-7 (PMC7794382; doi:10.1038/s41467-020-20379-7)
Supplement: Supplementary file 7 — Supplementary Data 4 [file 41467_2020_20379_MOESM7_ESM.xlsx]

## Sheet: UP_RNAoverlapRIP
Gene_Name	Input1	Input2	IP1	IP2	baseMean.x	log2FoldChange.x	lfcSE.x	stat.x	pvalue.x	padj.x	Gene_ID	siControl.1	siControl.2	siYTHDF2.1	siYTHDF2.2	baseMean.y	log2FoldChange.y	lfcSE.y	stat.y	pvalue.y	padj.y	Class
ADARB1	19	23	101	129	61.4304	2.05326	0.564403	3.63793	0.000274838	0.000679301	ENSG00000197381	302	297	450	562	399.631	0.741446	0.217695	3.4059	0.00065947	0.00575437	Up
ADGRL3	490	647	2089	3187	1449.85	1.80985	0.28211	6.41542	1.4e-10	7.71e-10	ENSG00000150471	8258	7496	11665	14023	10288.8	0.692711	0.0996078	6.95438	3.54e-12	2.18e-10	Up
AEBP1	613	718	2914	3720	1806.36	1.91572	0.245257	7.81109	5.67e-15	5.16e-14	ENSG00000106624	1293	1297	1955	2297	1699.95	0.70301	0.128628	5.46547	4.62e-08	1.31e-06	Up
ANTXR2	771	666	3042	2899	1706.58	1.64439	0.294256	5.58831	2.29e-08	9.7e-08	ENSG00000163297	1335	1060	3121	3567	2255.53	1.47264	0.145773	10.1023	5.4e-24	1.45e-21	Up
APCDD1	323	374	2370	2730	1300.24	2.47453	0.250348	9.88435	4.87e-23	1.14e-21	ENSG00000154856	325	412	615	797	532.692	0.918964	0.221288	4.15279	3.28e-05	0.000438593	Up
AR	153	165	651	833	410.114	1.81655	0.303679	5.9818	2.21e-09	1.05e-08	ENSG00000169083	1128	1103	1684	2161	1506.14	0.768647	0.138893	5.53407	3.13e-08	9.14e-07	Up
ARHGEF4	81	102	482	590	282.981	2.15456	0.331811	6.49334	8.4e-11	4.72e-10	ENSG00000136002	1109	1064	1771	1630	1392.95	0.647545	0.167271	3.87123	0.000108289	0.001235	Up
ARL4A	297	269	1692	1746	908.575	2.19857	0.291023	7.55463	4.2e-14	3.43e-13	ENSG00000122644	1902	1582	4878	6191	3602.4	1.65273	0.131103	12.6063	1.95e-36	1.93e-33	Up
ARL6IP5	757	1142	2727	3845	1943.8	1.39848	0.280106	4.99268	5.95e-07	2.11e-06	ENSG00000144746	3762	2914	5603	5651	4468.79	0.751698	0.149142	5.04016	4.65e-07	1.02e-05	Up
ARSD	109	160	379	627	290.266	1.49985	0.37122	4.04032	5.34e-05	0.000145754	ENSG00000006756	996	964	1603	1848	1344.75	0.805247	0.137696	5.84799	4.98e-09	1.7e-07	Up
ASB13	52	104	158	579	196.641	1.81744	0.6	3.02907	0.00245307	0.00519767	ENSG00000196372	930	988	1541	1883	1325.91	0.821406	0.143753	5.71402	1.1e-08	3.56e-07	Up
ATOH8	70	50	364	310	182.103	2.08522	0.444554	4.69059	2.72e-06	8.85e-06	ENSG00000168874	51	61	180	200	122.318	1.75212	0.385405	4.54618	5.46e-06	9.29e-05	Up
ATRIP	90	60	258	218	147.683	1.25705	0.474925	2.64685	0.00812461	0.015695	ENSG00000282827	189	385	532	758	461.034	1.14035	0.333035	3.42411	0.000616808	0.00544406	Up
AUNIP	112	62	451	332	222.999	1.75851	0.491487	3.57793	0.000346323	0.000842582	ENSG00000127423	398	469	616	866	581.24	0.750694	0.213189	3.52127	0.000429493	0.00401975	Up
B3GAT2	13	20	49	90	38.8045	1.6676	0.710323	2.34766	0.0188915	0.0340699	ENSG00000112309	416	552	1484	1800	1054.47	1.74643	0.190077	9.18803	4e-20	6.9e-18	Up
B3GNT5	2111	1944	15103	14630	7630.9	2.47357	0.268596	9.20925	3.28e-20	5.6e-19	ENSG00000176597	4498	3760	6825	7887	5706.35	0.823295	0.119444	6.89274	5.47e-12	3.2e-10	Up
B3GNT9	105	124	624	887	389.02	2.31537	0.320839	7.21661	5.33e-13	3.82e-12	ENSG00000237172	551	592	1059	1203	846.541	0.973872	0.166078	5.86393	4.52e-09	1.56e-07	Up
BCL9	408	459	1835	2551	1187.98	1.93044	0.266363	7.2474	4.25e-13	3.07e-12	ENSG00000116128	5105	3893	8442	8475	6459.33	0.909555	0.148926	6.10744	1.01e-09	3.92e-08	Up
BCORL1	91	149	659	1020	426.148	2.41171	0.354092	6.81097	9.69e-12	6.05e-11	ENSG00000085185	1185	1059	1643	1739	1401.11	0.586033	0.146821	3.99148	6.57e-05	0.000798227	Up
BEGAIN	15	16	74	104	47.024	2.11152	0.639031	3.30425	0.0009523	0.00216263	ENSG00000183092	264	222	427	464	342.602	0.867583	0.240437	3.60837	0.000308131	0.00305322	Up
BMI1	728	878	2119	2943	1542.23	1.25178	0.25817	4.84865	1.24e-06	4.22e-06	ENSG00000168283	7129	6033	10290	11613	8717.25	0.726146	0.113763	6.38299	1.74e-10	7.63e-09	Up
BOK	23	13	84	72	44.62	1.70147	0.703122	2.41988	0.0155258	0.0284979	ENSG00000176720	41	57	172	134	101.523	1.64975	0.460935	3.57914	0.000344722	0.0033509	Up
BTBD3	2500	3519	15249	23079	9896.52	2.27067	0.270497	8.39443	4.68e-17	5.53e-16	ENSG00000132640	23657	18574	31498	32852	26544.3	0.604113	0.131414	4.59701	4.29e-06	7.46e-05	Up
BTBD7	555	668	2370	2305	1363.96	1.549	0.261378	5.92629	3.1e-09	1.45e-08	ENSG00000011114	2943	2717	4672	5380	3904.44	0.818151	0.108911	7.5121	5.82e-14	4.99e-12	Up
BTD	32	36	211	296	128.111	2.49047	0.441368	5.64262	1.67e-08	7.21e-08	ENSG00000169814	462	397	619	696	540.591	0.605559	0.198012	3.0582	0.00222672	0.0158123	Up
BTG1	464	1157	1564	3853	1586.99	1.3471	0.468393	2.87599	0.00402759	0.00822824	ENSG00000133639	1499	1237	3157	3280	2284.45	1.23033	0.145532	8.45404	2.81e-17	3.88e-15	Up
C11orf71	35	90	228	493	186.774	2.13831	0.534939	3.9973	6.41e-05	0.000173109	ENSG00000180425	338	387	619	700	508.37	0.852258	0.206076	4.13564	3.54e-05	0.000468325	Up
C15orf39	247	188	2929	3151	1442.97	3.38963	0.314367	10.7824	4.17e-27	1.57e-25	ENSG00000167173	550	611	915	1000	765.759	0.712834	0.176828	4.03123	5.55e-05	0.000693098	Up
C17orf96	176	177	1159	1295	631.848	2.39512	0.286238	8.36759	5.88e-17	6.86e-16	ENSG00000273604	1079	1189	1570	1888	1422.41	0.594396	0.144437	4.11527	3.87e-05	0.000506198	Up
C3orf70	846	905	4310	4476	2405.57	1.93133	0.247077	7.81674	5.42e-15	4.95e-14	ENSG00000187068	2312	2570	4369	6395	3863.37	1.11563	0.147867	7.54481	4.53e-14	4.04e-12	Up
CBX2	349	289	1747	1636	920.68	2.00255	0.316975	6.31769	2.65e-10	1.41e-09	ENSG00000173894	2247	2409	3918	4535	3258.05	0.848474	0.116683	7.2716	3.55e-13	2.72e-11	Up
CCDC14	463	444	1863	1854	1067.59	1.63554	0.280127	5.83856	5.27e-09	2.4e-08	ENSG00000175455	10091	9226	13884	16517	12347.6	0.642102	0.096846	6.63013	3.35e-11	1.65e-09	Up
CCDC149	321	348	781	1071	588.389	1.05949	0.287499	3.68519	0.000228535	0.000571883	ENSG00000181982	1399	1309	2304	2510	1871.85	0.82238	0.130013	6.32537	2.53e-10	1.08e-08	Up
CCNJL	96	121	714	859	400.843	2.46286	0.307142	8.01865	1.07e-15	1.07e-14	ENSG00000135083	579	604	848	957	743.27	0.599176	0.17101	3.50375	0.00045876	0.00425103	Up
CD320	667	546	2549	1763	1299.51	1.44029	0.364485	3.95156	7.76e-05	0.000207463	ENSG00000167775	1020	1535	2041	2754	1820.8	0.885231	0.206999	4.27649	1.9e-05	0.000273069	Up
CD83	337	369	1949	1947	1047.64	2.07209	0.267734	7.73935	9.99e-15	8.85e-14	ENSG00000112149	302	308	836	905	584.928	1.50505	0.191164	7.87307	3.46e-15	3.59e-13	Up
CDC42EP4	2795	3334	14550	21365	9431.66	2.14273	0.25228	8.49348	2.01e-17	2.45e-16	ENSG00000179604	6120	6646	8950	10416	7987.95	0.5889	0.106114	5.54969	2.86e-08	8.44e-07	Up
CDCA4	284	220	1563	1357	783.402	2.13088	0.344418	6.1869	6.14e-10	3.12e-09	ENSG00000170779	943	1087	1352	1825	1290.02	0.625551	0.165158	3.78759	0.000152118	0.00166198	Up
CDH11	271	205	939	796	516.994	1.46211	0.365612	3.99907	6.36e-05	0.000171879	ENSG00000140937	1862	2107	2739	3819	2605.44	0.702054	0.147679	4.75391	2e-06	3.75e-05	Up
CELSR2	1492	1688	6254	9798	4334.45	1.92107	0.270455	7.10309	1.22e-12	8.37e-12	ENSG00000143126	9018	9020	14239	15617	11919.2	0.718612	0.0970213	7.40674	1.29e-13	1.05e-11	Up
CELSR3	84	99	336	455	221.901	1.70767	0.355606	4.80216	1.57e-06	5.26e-06	ENSG00000008300	2494	2584	3869	4635	3373.06	0.73039	0.112209	6.50918	7.56e-11	3.55e-09	Up
CEP170B	90	85	225	274	157.794	1.10187	0.393182	2.80245	0.00507158	0.0101652	ENSG00000099814	903	1101	1561	1744	1321.22	0.710787	0.165144	4.30404	1.68e-05	0.000245982	Up
CHDH	29	50	245	403	160.296	2.63872	0.453817	5.81449	6.08e-09	2.76e-08	ENSG00000016391	834	693	1680	1918	1273.06	1.22724	0.155351	7.89979	2.79e-15	2.94e-13	Up
CHST14	341	386	4545	5052	2283.43	3.32653	0.243177	13.6795	1.35e-42	2.89e-40	ENSG00000169105	1465	1454	2972	3660	2368.51	1.16934	0.120491	9.70486	2.87e-22	6.52e-20	Up
CHSY1	1397	1200	7162	7605	3948.36	2.09786	0.276465	7.58816	3.24e-14	2.69e-13	ENSG00000131873	1512	1274	3277	4000	2494.7	1.37221	0.132954	10.321	5.67e-25	1.58e-22	Up
CITED2	106	108	879	943	455.936	2.69083	0.307566	8.74879	2.16e-18	2.96e-17	ENSG00000164442	535	557	889	967	733.846	0.756792	0.17403	4.34863	1.37e-05	0.00020697	Up
CLMP	318	239	1169	1243	683.992	1.69833	0.335433	5.06311	4.12e-07	1.49e-06	ENSG00000166250	2445	2303	3574	4524	3185.22	0.754525	0.116612	6.47041	9.77e-11	4.49e-09	Up
CNNM4	161	128	708	685	386.451	1.86191	0.354237	5.25612	1.47e-07	5.64e-07	ENSG00000158158	1066	1069	1620	1846	1392.67	0.688469	0.136766	5.03394	4.81e-07	1.05e-05	Up
CORO2B	1577	1831	4382	5902	3178.49	1.18836	0.243031	4.88975	1.01e-06	3.47e-06	ENSG00000103647	5460	5908	10327	12801	8556.55	1.00889	0.107841	9.35534	8.33e-21	1.61e-18	Up
CRTC3	377	469	1050	2325	952.252	1.56982	0.374543	4.19129	2.77e-05	7.9e-05	ENSG00000140577	3530	3523	5117	5615	4426.54	0.597167	0.10763	5.54835	2.88e-08	8.49e-07	Up
CXXC4	159	258	444	783	378.019	1.15641	0.37704	3.06707	0.0021617	0.00461896	ENSG00000168772	872	775	1176	1312	1028.5	0.58658	0.156162	3.75622	0.000172502	0.00185279	Up
DACT1	15	71	186	638	194.905	2.87414	0.705576	4.07347	4.63e-05	0.000127527	ENSG00000165617	590	382	1216	936	783.936	1.16081	0.267966	4.33194	1.48e-05	0.000221202	Up
DEDD2	61	102	714	1002	413.739	3.00619	0.349732	8.59571	8.28e-18	1.05e-16	ENSG00000160570	515	533	830	857	681.716	0.681145	0.183226	3.71751	0.000201199	0.0021096	Up
DGCR2	393	423	1652	2273	1075.28	1.85582	0.269567	6.88443	5.8e-12	3.72e-11	ENSG00000070413	2611	2728	3759	4318	3335.93	0.585957	0.112995	5.1857	2.15e-07	5.2e-06	Up
DGCR5	8	14	72	88	40.6503	2.47881	0.702183	3.53015	0.000415321	0.000997152	ENSG00000237517	79	117	221	222	159.449	1.16976	0.368048	3.17827	0.00148156	0.0113434	Up
DHRS3	68	160	214	517	216.938	1.28389	0.526494	2.43856	0.0147457	0.0271709	ENSG00000162496	483	434	1072	938	732.431	1.13659	0.209172	5.43375	5.52e-08	1.54e-06	Up
DHRS4-AS1	124	187	501	888	382.93	1.75391	0.370803	4.73002	2.24e-06	7.39e-06	ENSG00000215256	928	786	1268	1489	1110.5	0.674848	0.157469	4.2856	1.82e-05	0.000263427	Up
DPY19L2P2	10	7	47	58	27.5641	2.20649	0.824791	2.67522	0.0074681	0.0145342	ENSG00000170629	794	894	1177	1474	1076.81	0.634817	0.161201	3.93805	8.21e-05	0.000968908	Up
DSEL	725	663	5206	4585	2535.69	2.42272	0.292336	8.28745	1.16e-16	1.29e-15	ENSG00000171451	5897	6010	7853	11219	7662.05	0.65655	0.127601	5.14532	2.67e-07	6.29e-06	Up
DUSP3	503	708	1443	1909	1062.3	1.07558	0.272457	3.94771	7.89e-05	0.000210571	ENSG00000108861	3199	2382	4274	4089	3479.42	0.585031	0.167337	3.49612	0.000472079	0.00435664	Up
DUSP5	724	662	3967	4117	2151.7	2.13963	0.271323	7.88592	3.12e-15	2.94e-14	ENSG00000138166	2047	1975	3431	3904	2823.2	0.856715	0.11371	7.5342	4.91e-14	4.33e-12	Up
E2F2	145	74	601	360	277.03	1.72762	0.523688	3.29894	0.000970499	0.00220236	ENSG00000007968	788	1100	1695	2444	1489.43	1.10652	0.203119	5.44767	5.1e-08	1.43e-06	Up
EEPD1	104	165	682	1185	472.893	2.3931	0.3648	6.56003	5.38e-11	3.07e-10	ENSG00000122547	1027	1001	1838	2172	1499.34	0.971276	0.133366	7.28277	3.27e-13	2.52e-11	Up
EGR1	378	252	2166	1923	1075.45	2.28505	0.364782	6.26415	3.75e-10	1.95e-09	ENSG00000120738	4103	3671	10629	10060	7107.62	1.41287	0.134045	10.5402	5.64e-26	1.86e-23	Up
EGR2	78	130	505	793	335.561	2.24691	0.372053	6.03922	1.55e-09	7.53e-09	ENSG00000122877	792	565	1777	1266	1106.58	1.18279	0.254601	4.64566	3.39e-06	6.06e-05	Up
EMILIN3	148	167	1345	1453	695.736	2.75643	0.278592	9.89416	4.41e-23	1.04e-21	ENSG00000183798	219	442	486	867	495.532	0.993631	0.348658	2.84987	0.00437366	0.0269351	Up
ENC1	2105	1605	15573	12140	7149.55	2.5011	0.33899	7.37809	1.61e-13	1.22e-12	ENSG00000171617	14014	12991	21190	22946	17707.5	0.701708	0.0988656	7.0976	1.27e-12	8.55e-11	Up
ENDOD1	2900	3225	19049	23708	10957	2.40003	0.22881	10.4892	9.69e-26	3.1e-24	ENSG00000149218	8118	7295	11942	12668	9966.49	0.669447	0.108828	6.15142	7.68e-10	3.04e-08	Up
EPHA7	88	140	388	538	262.733	1.63162	0.363653	4.48676	7.23e-06	2.23e-05	ENSG00000135333	1412	1014	3089	3007	2125.63	1.33005	0.181043	7.34659	2.03e-13	1.62e-11	Up
EXOSC6	89	71	869	859	421.74	3.02674	0.352002	8.59865	8.07e-18	1.03e-16	ENSG00000223496	1615	1826	2216	3359	2227.26	0.669223	0.166714	4.0142	5.96e-05	0.000735227	Up
FAM111B	221	145	736	528	384.496	1.38531	0.430862	3.21521	0.00130347	0.00289148	ENSG00000189057	1789	1688	2414	3282	2270.85	0.692558	0.13578	5.10059	3.39e-07	7.8e-06	Up
FAM117B	197	178	996	1170	575.43	2.11937	0.302729	7.00089	2.54e-12	1.7e-11	ENSG00000138439	712	694	927	1388	919.111	0.694687	0.185805	3.73879	0.000184906	0.00195948	Up
FAM127C	128	188	746	1427	549.928	2.37119	0.369854	6.41117	1.44e-10	7.91e-10	ENSG00000212747	953	907	1356	1636	1204.66	0.672638	0.1433	4.6939	2.68e-06	4.87e-05	Up
FAM198A	108	86	501	454	264.254	1.89635	0.386346	4.90843	9.18e-07	3.17e-06	ENSG00000144649	506	765	909	1360	874.919	0.807714	0.242383	3.33239	0.000861039	0.00716659	Up
FAM222A	93	83	647	622	326.671	2.45029	0.351366	6.97362	3.09e-12	2.04e-11	ENSG00000139438	441	437	608	822	571.512	0.684407	0.196247	3.48747	0.000487617	0.004457	Up
FAM69A	56	79	624	764	337.317	2.97088	0.334753	8.87483	7e-19	1.02e-17	ENSG00000154511	489	402	802	955	657.201	0.968185	0.190098	5.09309	3.52e-07	8.06e-06	Up
FAM83D	170	180	1741	1894	887.044	2.97841	0.272635	10.9245	8.8e-28	3.62e-26	ENSG00000101447	489	592	662	1063	692.41	0.644134	0.227821	2.82736	0.0046933	0.0284394	Up
FAM86C1	32	31	446	495	221.661	3.49951	0.389954	8.97418	2.85e-19	4.33e-18	ENSG00000158483	307	469	585	689	509.77	0.699761	0.257377	2.71882	0.00655153	0.0370662	Up
FARS2	121	131	746	882	423.305	2.29027	0.301853	7.58735	3.27e-14	2.7e-13	ENSG00000145982	610	616	895	1060	790.251	0.66058	0.165166	3.99949	6.35e-05	0.000774645	Up
FBXL12	106	106	687	724	366.572	2.33547	0.321356	7.26756	3.66e-13	2.66e-12	ENSG00000127452	753	895	1277	1443	1086.68	0.7115	0.167637	4.24428	2.19e-05	0.000309517	Up
FBXL4	182	208	876	1101	536.781	1.93978	0.285127	6.80323	1.02e-11	6.38e-11	ENSG00000112234	1331	1191	1743	2238	1612.04	0.64254	0.14104	4.55572	5.22e-06	8.95e-05	Up
FEM1C	659	737	4663	6198	2731.88	2.55336	0.246122	10.3744	3.24e-25	9.72e-24	ENSG00000145780	2897	2231	3997	4716	3436.38	0.754437	0.144078	5.23632	1.64e-07	4.14e-06	Up
FEN1	855	572	5246	3748	2393.23	2.25353	0.384819	5.85607	4.74e-09	2.17e-08	ENSG00000168496	3372	3634	6915	8938	5662.22	1.16008	0.116558	9.95279	2.45e-23	5.98e-21	Up
FIBIN	40	56	210	309	138.221	2.03418	0.430504	4.7251	2.3e-06	7.55e-06	ENSG00000176971	2152	1851	3403	3607	2742.02	0.802932	0.132144	6.07621	1.23e-09	4.68e-08	Up
FNTB	177	157	973	1171	558.548	2.2696	0.308075	7.36701	1.74e-13	1.32e-12	ENSG00000257365	1106	1040	1575	1687	1346.59	0.59729	0.143254	4.16946	3.05e-05	0.000412583	Up
FUCA1	49	85	141	261	122.87	1.18469	0.490035	2.41757	0.0156245	0.0286556	ENSG00000179163	757	683	1065	1171	914.648	0.626921	0.161651	3.87824	0.000105215	0.00120689	Up
FZD2	85	109	708	1044	430.044	2.77015	0.326577	8.48237	2.21e-17	2.68e-16	ENSG00000180340	154	141	327	267	222.846	1.01716	0.317062	3.20809	0.00133619	0.0103663	Up
GAL3ST4	94	93	792	1034	446.237	2.87693	0.316024	9.10354	8.74e-20	1.42e-18	ENSG00000197093	1154	1230	1677	1980	1501.17	0.604381	0.137782	4.38651	1.15e-05	0.000178099	Up
GAS1	794	517	4624	3930	2251.16	2.29297	0.365176	6.27909	3.41e-10	1.78e-09	ENSG00000180447	8359	7748	11937	13837	10407.7	0.667405	0.0960944	6.94531	3.78e-12	2.3e-10	Up
GLCE	302	439	948	1419	715.335	1.27743	0.305937	4.17548	2.97e-05	8.44e-05	ENSG00000138604	869	639	1085	1209	945.289	0.59824	0.191243	3.12816	0.00175906	0.0130583	Up
GPR176	103	175	428	685	315.447	1.60735	0.378695	4.24444	2.19e-05	6.33e-05	ENSG00000166073	498	417	952	1084	733.153	1.14467	0.181365	6.31142	2.76e-10	1.17e-08	Up
GRIK3	16	7	54	64	32.2618	1.91973	0.817075	2.34952	0.0187976	0.0339161	ENSG00000163873	8431	8187	15949	19401	12892.8	1.0751	0.0933407	11.518	1.07e-30	5.31e-28	Up
GRWD1	383	228	2457	1726	1099.09	2.36807	0.420289	5.63438	1.76e-08	7.54e-08	ENSG00000105447	1609	1903	2475	3231	2285.39	0.681	0.148299	4.59207	4.39e-06	7.61e-05	Up
GUCD1	525	553	2469	2851	1457.25	1.90092	0.250949	7.57491	3.59e-14	2.96e-13	ENSG00000138867	2364	2641	4064	4903	3469.34	0.826775	0.122839	6.73058	1.69e-11	8.88e-10	Up
HECA	421	595	1748	2701	1237.55	1.72933	0.294186	5.87836	4.14e-09	1.91e-08	ENSG00000112406	882	876	1771	2096	1396.5	1.12479	0.136758	8.22471	1.96e-16	2.46e-14	Up
HIVEP2	292	401	1024	1567	749.733	1.50019	0.30246	4.95998	7.05e-07	2.47e-06	ENSG00000010818	1485	1199	2879	3146	2165.92	1.15999	0.145661	7.96364	1.67e-15	1.84e-13	Up
HSDL1	225	280	769	831	489.787	1.27416	0.286956	4.44026	8.98e-06	2.73e-05	ENSG00000103160	1705	1423	2352	2619	2014.15	0.660414	0.140185	4.71101	2.46e-06	4.51e-05	Up
HSPA12A	170	138	553	744	367.512	1.65063	0.349289	4.72567	2.29e-06	7.53e-06	ENSG00000165868	905	962	1602	1839	1319.44	0.870726	0.143007	6.0887	1.14e-09	4.36e-08	Up
ICMT	650	536	2547	2490	1437.18	1.67931	0.303158	5.53939	3.04e-08	1.27e-07	ENSG00000116237	1519	1498	2217	2534	1931.37	0.644523	0.124115	5.19297	2.07e-07	5.04e-06	Up
ID2	93	231	300	592	278.49	1.0766	0.485173	2.219	0.0264864	0.0463497	ENSG00000115738	649	407	905	816	693.694	0.71037	0.256104	2.77375	0.00554134	0.0325585	Up
ID3	695	1270	3203	5440	2389.82	1.74535	0.342402	5.09737	3.44e-07	1.26e-06	ENSG00000117318	134	182	301	317	232.771	0.959059	0.305044	3.14401	0.00166652	0.0124942	Up
IGSF3	1051	1040	3552	6226	2678.98	1.79724	0.308465	5.82641	5.66e-09	2.57e-08	ENSG00000143061	2485	2726	5716	6094	4238.18	1.17281	0.121853	9.62477	6.28e-22	1.35e-19	Up
IL17RB	35	25	130	123	72.4776	1.66704	0.55911	2.9816	0.0028675	0.00600763	ENSG00000056736	779	675	1117	1363	976.15	0.757237	0.16154	4.68762	2.76e-06	5.01e-05	Up
INSM1	18	32	110	196	79.0468	2.2137	0.566871	3.90513	9.42e-05	0.000248717	ENSG00000173404	91	98	214	252	162.625	1.2892	0.327863	3.93214	8.42e-05	0.000991577	Up
INSR	193	193	530	619	358.606	1.16852	0.311514	3.75111	0.000176053	0.000448056	ENSG00000171105	1658	1552	2466	2657	2074.49	0.667385	0.127886	5.21859	1.8e-07	4.49e-06	Up
ISG20L2	281	259	1313	1366	736.137	1.90706	0.293514	6.49734	8.18e-11	4.6e-10	ENSG00000143319	1894	1769	2636	2956	2301.96	0.601187	0.121225	4.95928	7.08e-07	1.5e-05	Up
ITGA5	898	899	5282	5887	2930.55	2.23256	0.247599	9.01685	1.94e-19	2.99e-18	ENSG00000161638	2656	2357	3664	4004	3155.63	0.605865	0.121228	4.99773	5.8e-07	1.24e-05	Up
ITPK1	388	405	1044	1123	695.987	1.05146	0.274625	3.82871	0.000128817	0.000334405	ENSG00000100605	1509	1595	4723	5147	3227.1	1.66044	0.119663	13.876	8.85e-44	1.76e-40	Up
JUND	288	496	1951	3503	1378.88	2.40016	0.349757	6.86236	6.77e-12	4.31e-11	ENSG00000130522	4023	3430	5743	5447	4654.32	0.587242	0.142903	4.10938	3.97e-05	0.000516304	Up
KBTBD8	53	19	249	174	114.513	2.12877	0.641712	3.31732	0.000908845	0.00207114	ENSG00000163376	235	197	357	452	307.564	0.890379	0.251806	3.53597	0.000406283	0.00383648	Up
KCNH2	412	547	1614	2125	1075.15	1.56671	0.265615	5.89841	3.67e-09	1.7e-08	ENSG00000055118	620	695	1582	1697	1143.62	1.31006	0.160103	8.18262	2.78e-16	3.42e-14	Up
KCTD12	392	587	1024	1824	881.197	1.13539	0.336576	3.37334	0.000742619	0.00171904	ENSG00000178695	1447	1501	2943	3840	2409.51	1.18409	0.129328	9.15574	5.4e-20	9.21e-18	Up
KDELR3	67	74	263	281	158.065	1.55283	0.38826	3.99946	6.35e-05	0.000171684	ENSG00000100196	940	936	1276	1634	1186.83	0.616734	0.148382	4.1564	3.23e-05	0.000432446	Up
KIAA1456	278	404	795	1249	628.821	1.18298	0.318732	3.71151	0.000206027	0.00051862	ENSG00000250305	2872	3194	6086	7875	4960.63	1.18427	0.12303	9.62583	6.22e-22	1.35e-19	Up
KIAA1522	156	211	542	746	380.196	1.41337	0.316735	4.46232	8.11e-06	2.48e-05	ENSG00000162522	305	332	442	538	401.55	0.606933	0.2201	2.75753	0.00582403	0.0337692	Up
KIAA1551	362	442	1632	2028	1016.8	1.78867	0.257282	6.95217	3.6e-12	2.36e-11	ENSG00000174718	2046	1721	2659	3061	2357.67	0.592875	0.133399	4.44439	8.81e-06	0.000140959	Up
KIAA1755	53	44	312	263	153.677	2.1714	0.445227	4.87707	1.08e-06	3.69e-06	ENSG00000149633	41	72	223	358	170.489	2.33003	0.404654	5.75808	8.51e-09	2.81e-07	Up
KLF13	370	782	1290	2851	1194.06	1.4488	0.4247	3.41135	0.000646417	0.00151174	ENSG00000169926	3300	2666	5232	5696	4202.75	0.866907	0.133314	6.50275	7.89e-11	3.69e-09	Up
KLF4	40	45	410	504	221.216	3.02556	0.372218	8.12845	4.35e-16	4.5e-15	ENSG00000136826	255	258	347	454	325.686	0.625157	0.240447	2.59997	0.00932306	0.0485712	Up
KLHL11	702	830	2928	3859	1894.53	1.74453	0.247513	7.04824	1.81e-12	1.23e-11	ENSG00000178502	494	667	793	1122	761.343	0.697626	0.220395	3.16535	0.00154897	0.0117405	Up
KLHL42	850	706	2155	2470	1448.19	1.15617	0.291751	3.96285	7.41e-05	0.00019836	ENSG00000087448	6478	5606	9687	10158	7952.29	0.710965	0.117808	6.03497	1.59e-09	5.92e-08	Up
LINC01521	26	26	192	242	108.34	2.65401	0.469727	5.6501	1.6e-08	6.92e-08	ENSG00000213888	11	23	16	255	71.4243	2.88563	0.954914	3.02187	0.00251217	0.0174411	Up
LRFN1	28	20	232	364	141.232	3.20224	0.487198	6.57276	4.94e-11	2.83e-10	ENSG00000128011	117	143	201	280	183.355	0.865273	0.325701	2.65665	0.00789222	0.0428774	Up
LRP3	229	261	924	1142	584.708	1.67471	0.27822	6.01936	1.75e-09	8.46e-09	ENSG00000130881	562	892	1124	1260	955.607	0.700175	0.23469	2.9834	0.00285062	0.0192706	Up
LRRC75A	40	29	152	139	83.4294	1.66948	0.534569	3.12304	0.00178991	0.00388058	ENSG00000181350	773	667	1065	1944	1092.19	1.02873	0.226578	4.54027	5.62e-06	9.47e-05	Up
LRRC8B	211	279	1078	1626	717.059	2.06035	0.300453	6.85748	7.01e-12	4.45e-11	ENSG00000197147	797	637	1291	1635	1080.24	1.0144	0.171402	5.91825	3.25e-09	1.15e-07	Up
LRRC8D	449	557	2091	3471	1471.02	2.05472	0.297024	6.91768	4.59e-12	2.98e-11	ENSG00000171492	1498	1363	2863	3335	2249.7	1.10429	0.123217	8.96216	3.18e-19	5.21e-17	Up
LYN	216	245	551	666	393.738	1.00014	0.296637	3.37161	0.000747307	0.00172913	ENSG00000254087	432	463	804	1079	687.572	1.05347	0.187444	5.6202	1.91e-08	5.88e-07	Up
LYPD1	310	408	2361	3628	1483.44	2.65516	0.285279	9.30727	1.31e-20	2.34e-19	ENSG00000150551	675	888	1121	1514	1040.06	0.731746	0.196508	3.72375	0.000196286	0.00206491	Up
MAF1	349	531	1153	1574	833.082	1.24101	0.294765	4.21017	2.55e-05	7.3e-05	ENSG00000179632	2322	2086	3328	3705	2845.73	0.665585	0.120208	5.53696	3.08e-08	9.01e-07	Up
MAML1	701	657	2502	3035	1583.73	1.61612	0.266394	6.06666	1.31e-09	6.41e-09	ENSG00000161021	5263	4991	7871	8685	6670.6	0.682859	0.101798	6.70801	1.97e-11	1.01e-09	Up
MANSC1	259	313	1425	2140	925.154	2.23132	0.287638	7.7574	8.67e-15	7.73e-14	ENSG00000111261	752	705	1627	1666	1183.7	1.17204	0.155693	7.52793	5.16e-14	4.52e-12	Up
MBNL2	114	219	502	852	381.246	1.63333	0.397326	4.11081	3.94e-05	0.000109861	ENSG00000139793	244	199	464	478	345.011	1.08456	0.247277	4.38599	1.15e-05	0.000178348	Up
MECP2	631	896	1877	2645	1400.55	1.17024	0.275744	4.24394	2.2e-05	6.34e-05	ENSG00000169057	4570	4215	6407	7098	5545.47	0.612061	0.105891	5.78008	7.47e-09	2.47e-07	Up
MESDC2	570	500	2213	2192	1265.08	1.63725	0.291848	5.60992	2.02e-08	8.62e-08	ENSG00000117899	2481	2304	3926	4906	3376.7	0.869295	0.114923	7.56418	3.9e-14	3.52e-12	Up
METTL7B	502	239	2438	1220	1032.74	1.90104	0.518297	3.66786	0.000244592	0.000609635	ENSG00000170439	3047	1856	6602	5128	4173.17	1.27338	0.442813	2.87566	0.00403178	0.0252988	Up
MEX3C	1770	1318	9056	8301	4677.04	2.08087	0.321313	6.47613	9.41e-11	5.26e-10	ENSG00000176624	5024	4023	7349	7685	5997.01	0.728781	0.134895	5.40259	6.57e-08	1.82e-06	Up
MEX3D	219	175	1083	1314	630.699	2.1858	0.322245	6.78304	1.18e-11	7.28e-11	ENSG00000181588	468	538	689	839	629.361	0.587984	0.191652	3.06798	0.00215511	0.0154003	Up
MLXIP	251	285	888	1043	569.53	1.45023	0.2769	5.2374	1.63e-07	6.21e-07	ENSG00000175727	5018	5187	7886	8820	6694.68	0.701354	0.102551	6.8391	7.97e-12	4.55e-10	Up
MRGBP	230	256	1205	1550	731.294	2.09837	0.27404	7.65716	1.9e-14	1.62e-13	ENSG00000101189	1130	1039	1731	2072	1482.64	0.797597	0.136307	5.85148	4.87e-09	1.67e-07	Up
MYC	224	91	1417	667	558.221	2.31973	0.571459	4.05931	4.92e-05	0.000134932	ENSG00000136997	1518	2121	3107	3737	2604.06	0.895183	0.176541	5.07067	3.96e-07	8.87e-06	Up
NAB2	436	379	3164	3327	1641.92	2.58588	0.284453	9.09071	9.84e-20	1.59e-18	ENSG00000166886	1927	1813	2672	3123	2369.27	0.620354	0.118533	5.23361	1.66e-07	4.19e-06	Up
NAT8L	108	159	289	513	245.772	1.18052	0.395411	2.98555	0.00283073	0.00593772	ENSG00000185818	967	1108	1555	1765	1342	0.666716	0.152702	4.36613	1.26e-05	0.000192908	Up
NDOR1	84	87	425	475	243.553	1.9955	0.346432	5.76014	8.4e-09	3.74e-08	ENSG00000188566	344	429	583	820	538.367	0.836745	0.226093	3.70089	0.000214842	0.002232	Up
NDP	99	229	860	2088	711.13	2.76974	0.469688	5.89697	3.7e-09	1.72e-08	ENSG00000124479	539	454	923	917	706.456	0.887809	0.194004	4.57624	4.73e-06	8.15e-05	Up
NETO2	1858	1392	14438	4270	5171.13	2.16848	0.547059	3.96388	7.37e-05	0.000197606	ENSG00000171208	8408	8764	12012	16085	11213.2	0.690604	0.112697	6.12796	8.9e-10	3.5e-08	Up
NEUROD1	96	75	426	478	244.951	1.98756	0.379961	5.23096	1.69e-07	6.41e-07	ENSG00000162992	537	704	957	1201	843.518	0.780472	0.199254	3.91696	8.97e-05	0.00104908	Up
NR1D2	1007	1426	5211	7473	3404.8	1.98515	0.26723	7.42861	1.1e-13	8.56e-13	ENSG00000174738	4247	3368	5999	6697	5049.99	0.729958	0.133333	5.47468	4.38e-08	1.25e-06	Up
NR1H3	143	153	661	583	355.982	1.68452	0.335587	5.01963	5.18e-07	1.85e-06	ENSG00000025434	503	478	1039	1217	803.734	1.18982	0.165177	7.20331	5.88e-13	4.32e-11	Up
NR2F1	782	945	4772	7870	3185.94	2.45843	0.284971	8.62697	6.3e-18	8.16e-17	ENSG00000175745	3183	3032	5307	5923	4338.64	0.844535	0.106561	7.92533	2.28e-15	2.44e-13	Up
NR4A1	101	89	407	351	220.229	1.60067	0.392583	4.07728	4.56e-05	0.000125645	ENSG00000123358	694	672	915	1160	853.491	0.587307	0.163681	3.58811	0.000333084	0.00325172	Up
NR4A2	13	21	81	115	51.5636	2.134	0.625653	3.41084	0.000647622	0.00151411	ENSG00000153234	253	260	367	571	357.957	0.843804	0.255789	3.29883	0.000970888	0.00794335	Up
NUDT10	104	109	271	309	186.211	1.04396	0.364532	2.86382	0.00418561	0.00852665	ENSG00000122824	190	186	336	388	273.326	0.934154	0.255304	3.65899	0.000253208	0.00258155	Up
NXT1	124	88	2175	1755	922.077	3.81001	0.370445	10.285	8.24e-25	2.36e-23	ENSG00000132661	595	628	1201	1444	960.028	1.0991	0.157959	6.95814	3.45e-12	2.14e-10	Up
OPN3	169	210	1020	1051	556.874	2.06288	0.288338	7.15439	8.4e-13	5.88e-12	ENSG00000054277	458	428	930	977	695.558	1.10012	0.180526	6.09399	1.1e-09	4.25e-08	Up
P2RX5	39	16	203	75	78.7599	1.94583	0.767023	2.53687	0.011185	0.0210574	ENSG00000083454	273	359	436	695	434.937	0.809403	0.266253	3.03998	0.00236595	0.0166151	Up
P3H4	314	414	2386	3045	1374.98	2.50397	0.258547	9.68477	3.5e-22	7.47e-21	ENSG00000141696	1867	1911	2581	3170	2365.57	0.591484	0.121107	4.88396	1.04e-06	2.12e-05	Up
PAQR7	64	87	358	454	217.494	2.03286	0.36124	5.62745	1.83e-08	7.83e-08	ENSG00000182749	315	366	487	598	438.485	0.656462	0.219649	2.98869	0.00280176	0.0190352	Up
PCDH18	196	328	986	2024	783.752	2.11559	0.385449	5.48862	4.05e-08	1.66e-07	ENSG00000189184	126	176	223	371	220.736	0.943339	0.341317	2.76382	0.00571289	0.0332829	Up
PCDH19	331	200	1089	754	560.854	1.38949	0.43674	3.18151	0.00146507	0.00322082	ENSG00000165194	2037	1489	3719	2852	2533.57	0.911915	0.214157	4.25816	2.06e-05	0.000293255	Up
PCDHA1	5	7	29	51	20.4058	2.32695	0.950283	2.44869	0.0143377	0.0265031	ENSG00000204970	46	41	107	162	87.6877	1.60421	0.454731	3.52782	0.000419005	0.00394486	Up
PCDHB14	232	321	2238	3450	1371.94	2.95987	0.293029	10.101	5.47e-24	1.42e-22	ENSG00000120327	1402	1141	1939	1938	1600.65	0.606566	0.162377	3.73555	0.000187307	0.00198096	Up
PDGFC	531	530	2677	1749	1280.29	1.68535	0.356812	4.72335	2.32e-06	7.62e-06	ENSG00000145431	2390	2044	3846	4314	3131.02	0.87153	0.125197	6.96125	3.37e-12	2.11e-10	Up
PELI2	254	329	738	1019	542.165	1.19133	0.293357	4.06104	4.89e-05	0.000133983	ENSG00000139946	1757	1262	2231	2865	2010.34	0.740872	0.173759	4.26378	2.01e-05	0.000286809	Up
PEX10	191	202	485	581	342.208	1.03606	0.309543	3.34705	0.000816752	0.00187763	ENSG00000157911	1017	792	1033	1945	1175.65	0.683842	0.238374	2.86878	0.00412059	0.0256752	Up
PIK3R1	774	845	2514	3208	1693.3	1.41582	0.248106	5.70652	1.15e-08	5.05e-08	ENSG00000145675	6313	5366	8141	9567	7299.79	0.589601	0.113472	5.19601	2.04e-07	4.98e-06	Up
PITX2	100	148	397	571	277.282	1.5689	0.354149	4.43007	9.42e-06	2.86e-05	ENSG00000164093	359	329	482	639	448.08	0.686602	0.213952	3.20914	0.00133131	0.0103459	Up
PLD6	62	71	197	232	130.47	1.29121	0.408474	3.16106	0.00157196	0.0034399	ENSG00000179598	270	265	378	476	344.541	0.65917	0.231879	2.84273	0.00447292	0.0273759	Up
PLEKHM3	163	262	513	971	434.189	1.39929	0.383427	3.64942	0.000262834	0.000651891	ENSG00000178385	660	467	1202	1226	885.574	1.10536	0.207398	5.32963	9.84e-08	2.61e-06	Up
PLXNA2	160	64	581	400	282.408	1.70622	0.550225	3.10094	0.00192906	0.00415984	ENSG00000076356	1995	1808	3666	4182	2895.19	1.03537	0.117563	8.80692	1.29e-18	2e-16	Up
PODXL2	240	215	1034	1136	600.512	1.84587	0.3025	6.10203	1.05e-09	5.19e-09	ENSG00000114631	1900	2429	3085	4015	2834.16	0.694063	0.159152	4.361	1.29e-05	0.000196736	Up
POLR3D	194	145	499	439	302.902	1.06212	0.389292	2.72835	0.00636514	0.0125432	ENSG00000168495	2115	2350	3127	3961	2866.16	0.649656	0.129281	5.02514	5.03e-07	1.09e-05	Up
POLR3H	227	233	1613	925	694.075	2.09695	0.403241	5.20024	1.99e-07	7.51e-07	ENSG00000100413	1134	1220	1811	1867	1503.74	0.638062	0.148446	4.29828	1.72e-05	0.000251495	Up
PPARA	132	230	445	1101	426.413	1.68138	0.451832	3.72125	0.000198242	0.00050039	ENSG00000186951	600	452	886	850	695.674	0.723411	0.214904	3.3662	0.000762103	0.00647217	Up
PPP1R9A	116	157	371	462	256.632	1.21663	0.33699	3.61029	0.000305853	0.000750288	ENSG00000158528	2121	2352	3557	4820	3181.06	0.884442	0.136273	6.49025	8.57e-11	3.98e-09	Up
PRDM11	47	60	208	209	120.885	1.57738	0.430067	3.66776	0.000244684	0.000609767	ENSG00000019485	703	613	1156	1258	928.071	0.868154	0.165271	5.25289	1.5e-07	3.86e-06	Up
PRICKLE1	46	79	254	396	173.877	1.98509	0.42856	4.63199	3.62e-06	1.16e-05	ENSG00000139174	765	564	1067	1293	915.133	0.816935	0.191641	4.26283	2.02e-05	0.000287709	Up
PRIMA1	66	109	183	286	149.272	1.028	0.434099	2.36813	0.0178782	0.0323764	ENSG00000175785	192	177	469	456	322.902	1.32411	0.252557	5.24284	1.58e-07	4.03e-06	Up
PRMT6	246	279	973	1232	624.225	1.66756	0.276757	6.02535	1.69e-09	8.17e-09	ENSG00000198890	1179	1226	1519	2188	1511.69	0.600899	0.159879	3.75847	0.000170957	0.00183868	Up
PRNP	1572	1329	4412	3943	2658.5	1.12477	0.30227	3.72109	0.000198367	0.000500623	ENSG00000171867	8345	7042	12477	13572	10310.1	0.752994	0.115914	6.49616	8.24e-11	3.84e-09	Up
PTCHD1	109	281	775	2256	741.785	2.5578	0.519213	4.92631	8.38e-07	2.91e-06	ENSG00000165186	2114	1244	3053	2924	2328.31	0.835167	0.22265	3.75103	0.000176109	0.0018877	Up
PTPN21	184	195	857	1013	511.869	1.90012	0.288519	6.58578	4.52e-11	2.61e-10	ENSG00000070778	1529	1165	2809	2787	2066.89	1.05385	0.16795	6.27479	3.5e-10	1.46e-08	Up
PXYLP1	612	644	2818	3425	1704.92	1.9084	0.248788	7.67078	1.71e-14	1.47e-13	ENSG00000155893	2380	2022	3303	3717	2839.93	0.664751	0.128158	5.18698	2.14e-07	5.18e-06	Up
R3HDM2	324	607	887	1566	781.578	1.0052	0.371906	2.70284	0.00687507	0.0134669	ENSG00000179912	3309	3232	5481	5890	4459.44	0.790655	0.110002	7.18766	6.59e-13	4.73e-11	Up
RAB11FIP5	116	172	508	625	325.317	1.58843	0.329124	4.82624	1.39e-06	4.69e-06	ENSG00000135631	407	415	711	825	585.919	0.890333	0.185773	4.79258	1.65e-06	3.18e-05	Up
RABIF	195	217	1255	1117	634.911	2.14028	0.304115	7.03772	1.95e-12	1.32e-11	ENSG00000183155	1105	1101	1568	1780	1381.24	0.591544	0.136951	4.31939	1.56e-05	0.000231542	Up
RAPH1	674	577	1997	1843	1196.95	1.21598	0.30606	3.97302	7.1e-05	0.000190769	ENSG00000173166	734	786	988	1326	949.925	0.586689	0.168759	3.47649	0.000508021	0.00462113	Up
RBPJ	740	897	2801	3890	1900.47	1.62697	0.255207	6.37509	1.83e-10	9.89e-10	ENSG00000168214	6395	5544	8898	10399	7759.56	0.681956	0.109012	6.25577	3.96e-10	1.63e-08	Up
RBSN	435	643	1171	1971	973.091	1.1403	0.320833	3.55418	0.000379156	0.000916069	ENSG00000131381	3487	3265	4642	5726	4248.64	0.60446	0.108518	5.57011	2.55e-08	7.59e-07	Up
RELA	306	383	1309	1672	836.997	1.71518	0.266594	6.4337	1.25e-10	6.89e-10	ENSG00000173039	2195	2191	3318	3509	2793.18	0.631867	0.121614	5.19566	2.04e-07	4.98e-06	Up
RHPN1-AS1	8	10	81	115	47.1248	3.0404	0.682189	4.45684	8.32e-06	2.54e-05	ENSG00000254389	105	102	196	228	156.741	1.02301	0.329332	3.10631	0.00189436	0.0138362	Up
RNF103	231	288	1536	2070	921.782	2.39542	0.272057	8.80484	1.31e-18	1.84e-17	ENSG00000239305	1998	1513	2782	3282	2377.1	0.778172	0.154697	5.03031	4.9e-07	1.07e-05	Up
RNF26	382	482	4373	6006	2472.81	3.18498	0.255147	12.483	9.25e-36	1.01e-33	ENSG00000173456	2192	2244	3074	3641	2770.61	0.585351	0.115139	5.08385	3.7e-07	8.42e-06	Up
RNPEPL1	145	221	662	1110	480.566	1.87366	0.349904	5.35478	8.57e-08	3.37e-07	ENSG00000142327	795	914	1178	1417	1069.28	0.588137	0.162559	3.618	0.000296891	0.00295847	Up
RWDD2A	48	47	457	573	249.056	3.03051	0.365508	8.29124	1.12e-16	1.25e-15	ENSG00000013392	478	392	598	719	542.922	0.586281	0.203013	2.88789	0.0038783	0.0246299	Up
SATB1	307	482	845	1372	694.684	1.09256	0.331343	3.29736	0.000975978	0.00221352	ENSG00000182568	2018	1503	2785	2675	2240.82	0.634124	0.174778	3.62816	0.000285444	0.00285516	Up
SDC1	808	468	3740	1105	1468.67	1.55413	0.582957	2.66594	0.00767734	0.0149155	ENSG00000115884	1108	1552	2025	3178	1939.96	0.937315	0.208559	4.49424	6.98e-06	0.000114777	Up
SEMA6D	1820	3449	10469	23905	8717.04	2.30163	0.398398	5.77721	7.59e-09	3.4e-08	ENSG00000137872	18911	14817	27460	23140	21106.8	0.593589	0.167572	3.54229	0.000396668	0.00375686	Up
SIK3	419	373	1367	1375	823.239	1.38754	0.297793	4.65939	3.17e-06	1.02e-05	ENSG00000160584	8922	8483	14096	15914	11789.7	0.776375	0.0942396	8.23832	1.75e-16	2.22e-14	Up
SIMC1	68	66	309	350	180.877	1.8939	0.381332	4.96655	6.82e-07	2.39e-06	ENSG00000170085	535	601	920	1353	841.993	0.975731	0.194285	5.02218	5.11e-07	1.11e-05	Up
SIRPA	418	505	2279	2974	1391.84	2.10764	0.253876	8.30185	1.03e-16	1.15e-15	ENSG00000198053	2580	2477	4150	4497	3411.04	0.766446	0.113917	6.7281	1.72e-11	8.94e-10	Up
SIRT3	138	233	795	1411	573.081	2.17262	0.36758	5.9106	3.41e-09	1.59e-08	ENSG00000142082	881	784	1225	1355	1056.04	0.623727	0.155307	4.0161	5.92e-05	0.000730463	Up
SIX5	94	109	360	572	256.733	1.78562	0.365044	4.89153	1e-06	3.44e-06	ENSG00000177045	612	521	788	992	722.373	0.637178	0.181791	3.505	0.000456607	0.00423851	Up
SLC2A10	75	152	409	886	336.672	2.1122	0.457065	4.62122	3.81e-06	1.22e-05	ENSG00000197496	849	828	1332	1559	1134.88	0.773921	0.145144	5.33209	9.71e-08	2.58e-06	Up
SLITRK2	152	151	1063	777	491.11	2.22148	0.36305	6.11895	9.42e-10	4.7e-09	ENSG00000185985	317	234	484	449	370.585	0.76233	0.264642	2.88061	0.00396908	0.0249962	Up
SOWAHC	120	150	385	636	294.253	1.5076	0.359856	4.18945	2.8e-05	7.96e-05	ENSG00000198142	772	561	960	1173	859.782	0.666379	0.197785	3.36921	0.000753835	0.00641999	Up
SOX4	1255	1462	6497	9015	4101.16	2.10684	0.246319	8.5533	1.2e-17	1.49e-16	ENSG00000124766	10495	11254	17242	22660	15273.5	0.856535	0.110836	7.72794	1.09e-14	1.06e-12	Up
SOX8	317	274	1255	1125	689.265	1.61026	0.323549	4.97686	6.46e-07	2.28e-06	ENSG00000005513	4417	4871	6418	8541	6007.98	0.667763	0.123516	5.40629	6.43e-08	1.79e-06	Up
SRCAP	621	604	2075	2560	1349.89	1.50954	0.263849	5.72122	1.06e-08	4.65e-08	ENSG00000080603	3380	2807	5145	5111	4100.32	0.727709	0.140022	5.19711	2.02e-07	4.96e-06	Up
STX6	538	724	1468	2141	1129.78	1.11503	0.279486	3.98959	6.62e-05	0.000178466	ENSG00000135823	2613	2635	4305	5121	3644.14	0.831977	0.108317	7.68094	1.58e-14	1.5e-12	Up
SUFU	68	90	380	611	256.196	2.24151	0.375078	5.97611	2.29e-09	1.09e-08	ENSG00000107882	801	700	1151	1183	955.667	0.632787	0.169207	3.73973	0.000184217	0.00195479	Up
SYNGR2	75	105	228	251	154.488	1.02713	0.391141	2.62599	0.00863982	0.0166207	ENSG00000108639	334	342	594	701	489.527	0.925323	0.199841	4.63029	3.65e-06	6.49e-05	Up
TCAF1	561	697	1931	2580	1326.14	1.44157	0.257039	5.60836	2.04e-08	8.69e-08	ENSG00000198420	7548	6298	11399	13339	9582.21	0.826765	0.115152	7.17975	6.98e-13	4.97e-11	Up
TGFB1	199	255	1094	1491	683.656	2.10909	0.284739	7.4071	1.29e-13	9.96e-13	ENSG00000105329	1538	1423	2243	2318	1874.46	0.618566	0.137366	4.50305	6.7e-06	0.000110464	Up
TGIF2	218	187	835	850	482.411	1.65057	0.324092	5.09291	3.53e-07	1.28e-06	ENSG00000118707	1917	2424	3353	4320	2979.18	0.802678	0.155016	5.17804	2.24e-07	5.39e-06	Up
THBS1	1044	488	3880	2087	1776.94	1.55435	0.501594	3.09883	0.00194287	0.0041856	ENSG00000137801	3005	2111	7239	4980	4364.33	1.27639	0.441368	2.8919	0.00382915	0.024386	Up
TMEM104	229	207	833	818	484.177	1.51938	0.318563	4.76948	1.85e-06	6.13e-06	ENSG00000109066	892	1106	1525	1887	1342.96	0.75547	0.168399	4.48619	7.25e-06	0.000118831	Up
TMEM117	225	287	1326	1776	811.554	2.19935	0.275932	7.97064	1.58e-15	1.54e-14	ENSG00000139173	563	523	1809	1976	1211.19	1.79352	0.149301	12.0128	3.04e-33	1.96e-30	Up
TMEM150C	50	64	140	211	107.383	1.2171	0.454672	2.67687	0.00743124	0.0144732	ENSG00000249242	273	213	463	409	339.583	0.848003	0.272044	3.11716	0.00182604	0.0134361	Up
TMEM158	117	182	465	710	335.285	1.57836	0.35503	4.44572	8.76e-06	2.67e-05	ENSG00000249992	773	695	1208	1201	966.94	0.712056	0.170959	4.16506	3.11e-05	0.000418833	Up
TNC	110	92	611	543	310.021	2.11475	0.371255	5.69622	1.22e-08	5.35e-08	ENSG00000041982	4310	4166	10913	10976	7570.58	1.36546	0.116129	11.7582	6.41e-32	3.5e-29	Up
TNFAIP8L1	138	178	664	1133	472.185	2.09603	0.342208	6.12502	9.07e-10	4.54e-09	ENSG00000185361	539	509	894	1064	746.341	0.889342	0.169274	5.25387	1.49e-07	3.84e-06	Up
TNFRSF11B	159	177	735	677	403.41	1.68421	0.318842	5.28226	1.28e-07	4.92e-07	ENSG00000164761	2105	1453	2654	2775	2237.46	0.606786	0.181455	3.344	0.000825799	0.00691683	Up
TNRC6C	304	379	1063	1883	820.251	1.69358	0.325183	5.2081	1.91e-07	7.21e-07	ENSG00000078687	3628	3789	5968	7692	5223.85	0.863467	0.113277	7.62262	2.49e-14	2.28e-12	Up
TP73	232	154	732	673	418.459	1.44903	0.390968	3.70625	0.000210347	0.000529155	ENSG00000078900	694	845	1126	1366	1001.22	0.679967	0.175691	3.87025	0.000108722	0.00123817	Up
TRAF5	182	249	992	1524	659.621	2.14229	0.31007	6.90905	4.88e-12	3.15e-11	ENSG00000082512	1737	1910	2624	3197	2350.98	0.659708	0.129043	5.11232	3.18e-07	7.37e-06	Up
TRIL	567	648	2627	3769	1716.53	1.98698	0.263307	7.54624	4.48e-14	3.64e-13	ENSG00000255690	2628	2329	3282	4455	3142.67	0.623263	0.133132	4.68155	2.85e-06	5.14e-05	Up
TRIM62	262	203	984	909	546.891	1.61851	0.347535	4.65713	3.21e-06	1.03e-05	ENSG00000116525	1399	1905	2145	3553	2219.39	0.752941	0.209477	3.59439	0.000325149	0.00319194	Up
UBALD1	28	60	361	581	225.465	3.03328	0.448115	6.76898	1.3e-11	7.97e-11	ENSG00000153443	244	253	368	475	332.174	0.745098	0.238552	3.12342	0.0017876	0.0132269	Up
UBOX5	100	109	751	872	410.181	2.55715	0.30652	8.34254	7.27e-17	8.35e-16	ENSG00000185019	758	815	1150	1307	1002.33	0.632427	0.156722	4.03535	5.45e-05	0.000684276	Up
USP54	83	105	320	363	200.951	1.46961	0.357506	4.11072	3.94e-05	0.000109883	ENSG00000166348	2364	2264	5220	4999	3706.71	1.1422	0.135567	8.42536	3.6e-17	4.92e-15	Up
VPS18	119	129	950	1387	571.25	2.82382	0.308798	9.14456	5.99e-20	9.88e-19	ENSG00000104142	1410	1398	2081	2294	1787.51	0.631024	0.129053	4.88965	1.01e-06	2.08e-05	Up
VPS37B	406	471	1462	1781	948.714	1.48704	0.256876	5.78897	7.08e-09	3.19e-08	ENSG00000139722	1392	1403	2526	3014	2069.33	0.973998	0.122859	7.92778	2.23e-15	2.41e-13	Up
ZBTB12	0	0	0	431	86.576	22.4231	4.78528	4.68584	2.79e-06	9.05e-06	ENSG00000204366	371	357	640	729	521.244	0.900842	0.194254	4.63744	3.53e-06	6.29e-05	Up
ZBTB47	92	119	310	429	218.338	1.40774	0.358857	3.92285	8.75e-05	0.000232161	ENSG00000114853	600	671	1037	1062	840.284	0.717992	0.178741	4.01694	5.9e-05	0.000729011	Up
ZHX2	152	273	461	941	415.503	1.31958	0.41517	3.17841	0.00148084	0.0032532	ENSG00000178764	884	776	1849	1968	1363.27	1.19534	0.149857	7.97657	1.5e-15	1.7e-13	Up
ZNF384	274	291	1466	451	594.319	1.42439	0.552777	2.57679	0.00997229	0.0189471	ENSG00000126746	3112	2995	4415	4884	3833.37	0.598002	0.109089	5.4818	4.21e-08	1.2e-06	Up
ZNF391	45	37	108	176	84.2346	1.36137	0.525136	2.59242	0.00953027	0.0181755	ENSG00000124613	487	446	630	825	591.742	0.623981	0.191661	3.25566	0.0011313	0.00905436	Up
ZNF525	59	61	322	475	204.923	2.31687	0.385216	6.01446	1.8e-09	8.71e-09	ENSG00000203326	661	550	909	1008	777.98	0.654889	0.179227	3.65397	0.000258221	0.00262759	Up
ZNF608	409	781	1283	2902	1214.48	1.41078	0.412996	3.41598	0.000635539	0.0014883	ENSG00000168916	3078	2497	4584	4905	3749.39	0.761903	0.135691	5.615	1.97e-08	6.03e-07	Up
ZNF618	475	544	1939	2929	1331.28	1.84438	0.277739	6.64069	3.12e-11	1.83e-10	ENSG00000157657	3655	3491	5617	6386	4760.81	0.738165	0.103495	7.13235	9.87e-13	6.81e-11	Up
ZNF730	214	200	622	633	391.248	1.19831	0.32065	3.73712	0.000186137	0.000472189	ENSG00000183850	699	855	1029	1540	1018.91	0.698605	0.198806	3.514	0.000441414	0.00412159	Up
ZSWIM4	93	114	257	380	195.112	1.21508	0.374974	3.24043	0.0011935	0.00266335	ENSG00000132003	670	605	1254	1348	964.911	1.0224	0.161312	6.33805	2.33e-10	1e-08	Up
