# Supplementary material for: EGFR/SRC/ERK-stabilized YTHDF2 promotes cholesterol dysregulation and invasive growth of glioblastoma
Source: Nat Commun. 2021 Jan 8;12:177. doi: 10.1038/s41467-020-20379-7 (PMC7794382; doi:10.1038/s41467-020-20379-7)
Supplement: Supplementary file 8 — Supplementary Data 5 [file 41467_2020_20379_MOESM8_ESM.xlsx]

## Sheet: Significant_Negative
Gene_Name	Spearman	p_Value
ATOH8	-0.418777	4.50565e-29
C11ORF71	-0.318811	7.20182e-17
CELSR3	-0.327107	1.00478e-17
DGCR5	-0.33852	6.05041e-19
HIVEP2	-0.336728	9.47863e-19
HSPA12A	-0.328761	6.73581e-18
ITPK1	-0.564547	3.75316e-56
KIAA1755	-0.422551	1.27448e-29
NR1H3	-0.356345	5.9092e-21
PCDHA1	-0.315458	1.56901e-16
PRDM11	-0.357796	4.00106e-21
PRNP	-0.32713	9.99384e-18
RBSN	-0.308378	7.86707e-16
RNF103	-0.43383	2.65813e-31
RWDD2A	-0.312318	3.22427e-16
SIRPA	-0.321617	3.72459e-17
SIRT3	-0.381081	5.78961e-24
USP54	-0.426123	3.80119e-30
ZBTB47	-0.433788	2.69764e-31

## Sheet: Significant
Gene_Name	Spearman	p_Value
YTHDF2	1	0
PRMT6	0.661838	2.14029e-83
ICMT	0.567204	8.8728e-57
ITPK1	-0.564547	3.75316e-56
LRRC8D	0.542321	3.96771e-51
GRWD1	0.539456	1.65664e-50
E2F2	0.513005	4.75293e-45
AUNIP	0.502944	4.26486e-43
ID3	0.476368	3.06869e-38
CBX2	0.465515	2.24348e-36
FAM83D	0.461038	1.26062e-35
RNF103	-0.43383	2.65813e-31
ZBTB47	-0.433788	2.69764e-31
USP54	-0.426123	3.80119e-30
KIAA1755	-0.422551	1.27448e-29
ATOH8	-0.418777	4.50565e-29
RHPN1.AS1	0.396105	6.37977e-26
PAQR7	0.381519	5.09417e-24
SIRT3	-0.381081	5.78961e-24
GRIK3	0.371989	7.92561e-23
PRDM11	-0.357796	4.00106e-21
NR1H3	-0.356345	5.9092e-21
DHRS3	0.348984	4.1434e-20
SIMC1	0.343562	1.68357e-19
NETO2	0.342699	2.09879e-19
DGCR5	-0.33852	6.05041e-19
HIVEP2	-0.336728	9.47863e-19
SIX5	0.329875	5.13844e-18
HSPA12A	-0.328761	6.73581e-18
CDCA4	0.327318	9.55123e-18
PRNP	-0.32713	9.99384e-18
CELSR3	-0.327107	1.00478e-17
OPN3	0.323028	2.66658e-17
PCDH18	0.32211	3.3145e-17
SIRPA	-0.321617	3.72459e-17
FUCA1	0.320636	4.69326e-17
TGFB1	0.319879	5.60718e-17
NXT1	0.31894	6.98763e-17
C11ORF71	-0.318811	7.20182e-17
GAL3ST4	0.317493	9.79135e-17
PCDHA1	-0.315458	1.56901e-16
FAM111B	0.31499	1.74753e-16
RWDD2A	-0.312318	3.22427e-16
RBSN	-0.308378	7.86707e-16
MEX3C	0.301423	3.67605e-15
ISG20L2	0.300225	4.77366e-15
BCORL1	0.298319	7.21842e-15
DIPK1A	0.298088	7.58803e-15
PEX10	0.293586	1.98831e-14
RESF1	0.285392	1.09972e-13
R3HDM2	-0.281036	2.66929e-13
LRP3	0.279102	3.93726e-13
ZNF618	0.277169	5.78843e-13
FEM1C	0.275713	7.7238e-13
AR	0.275636	7.84234e-13
LYN	0.273672	1.15371e-12
CCNJL	0.273524	1.18768e-12
B3GNT5	0.273277	1.2463e-12
ANTXR2	0.271833	1.65151e-12
SLC2A10	0.266303	4.77813e-12
DSEL	0.266087	4.97867e-12
MRGBP	0.265236	5.84887e-12
SOX4	0.257589	2.42654e-11
PODXL2	-0.255972	3.25935e-11
TGIF2	0.254956	3.91895e-11
FAM86C1	0.252858	5.7191e-11
APCDD1	-0.252252	6.37478e-11
CHSY1	0.24915	1.10629e-10
FAM222A	-0.244634	2.4354e-10
TNC	0.242665	3.4194e-10
FIBIN	0.240822	4.68478e-10
CDH11	0.237906	7.66848e-10
CELSR2	0.235966	1.06056e-09
MEX3D	0.234555	1.34052e-09
LYPD1	-0.226917	4.6387e-09
CEP170B	-0.226669	4.82587e-09
ADARB1	-0.224779	6.51485e-09
FZD2	0.224733	6.56219e-09
DGCR2	-0.224177	7.16448e-09
FBXL12	0.221471	1.09454e-08
MESD	-0.219767	1.42552e-08
TNFRSF11B	0.218421	1.75365e-08
TRMT9B	-0.216902	2.21183e-08
EMILIN3	0.216803	2.24562e-08
GAS1	0.215819	2.60733e-08
SLITRK2	-0.213357	3.77804e-08
LRRC8B	0.211731	4.81468e-08
PPP1R9A	-0.211064	5.31477e-08
TMEM158	-0.204912	1.30344e-07
BTBD3	0.202442	1.85454e-07
ZBTB12	0.197538	3.68577e-07
ZNF525	0.194975	5.24234e-07
TNFAIP8L1	0.19461	5.50994e-07
ZNF391	-0.192762	7.079e-07
ASB13	-0.192283	7.55133e-07
PLEKHM3	-0.191644	8.22791e-07
DEDD2	0.191156	8.78427e-07
FBXL4	0.19083	9.176e-07
DHRS4.AS1	-0.187811	1.3691e-06
CHDH	-0.18714	1.49505e-06
KBTBD8	0.18482	2.0224e-06
CD83	0.184794	2.02906e-06
CHST14	0.184424	2.12843e-06
EPHA7	0.183951	2.26236e-06
TP73	0.1824	2.76009e-06
SOX8	-0.179403	4.03465e-06
NR1D2	-0.178425	4.56043e-06
ARL6IP5	0.177799	4.93126e-06
IGSF3	0.174804	7.13789e-06
INSR	-0.173599	8.26863e-06
SYNGR2	0.170348	1.22335e-05
KDELR3	0.167854	1.64431e-05
P2RX5	-0.164353	2.47255e-05
CITED2	0.163553	2.71098e-05
MAML1	0.162856	2.93622e-05
MAF1	0.162482	3.06433e-05
C15ORF39	-0.159905	4.10239e-05
KCTD12	0.15926	4.40997e-05
PCDH19	-0.153604	8.21492e-05
CDC42EP4	-0.150359	0.00011627
ENDOD1	-0.147827	0.000151706
KLF4	-0.147718	0.000153445
SDC1	0.147508	0.000156841
EGR2	0.147145	0.000162878
BOK	-0.146639	0.000171637
SOWAHC	0.146125	0.000180998
EGR1	0.143677	0.000232541
FEN1	0.143215	0.000243679
FNTB	-0.143202	0.000244011
TNRC6C	-0.143058	0.000247584
ARHGEF4	-0.142239	0.000268918
SUFU	-0.141977	0.000276072
ITGA5	0.141123	0.000300729
STX6	-0.137614	0.000425238
SIK3	-0.136608	0.000468923
PIK3R1	-0.136211	0.000487291
KLHL42	-0.133695	0.000620205
BEGAIN	-0.133324	0.000642379
NR4A1	-0.132294	0.000708029
RNF26	0.131824	0.000739998
LRFN1	0.129877	0.000887248
BMI1	0.129345	0.000931923
GLCE	0.127077	0.00114677
EPOP	-0.123425	0.00159076
UBALD1	-0.121654	0.00185853
DUSP3	-0.118495	0.00244101
PLXNA2	-0.11763	0.00262716
NR4A2	0.116735	0.00283362
TCAF1	0.116474	0.00289659
RAPH1	0.115581	0.00312126
METTL7B	0.114582	0.00339182
MBNL2	-0.113652	0.00366237
BTD	-0.112458	0.00403829
PPARA	-0.111701	0.00429462
IL17RB	-0.110296	0.00480923
RBPJ	0.104717	0.00744853
KLHL11	-0.104567	0.00753471
GUCD1	0.103668	0.00806923
NR2F1	0.101559	0.00946017
SATB1	-0.100985	0.00987307
RABIF	0.100797	0.0100124
PDGFC	0.0953867	0.0148296
NAT8L	-0.0947545	0.015508
PLD6	0.0932858	0.0171902
NEUROD1	-0.0930252	0.0175049
PXYLP1	0.0920397	0.0187407
PTCHD1	0.0909234	0.0202319
TRIL	0.0906095	0.0206693
ARSD	-0.089184	0.0227611
ID2	0.0882465	0.0242349
NDP	0.0867528	0.0267533
DACT1	-0.0864097	0.0273628
ARL4A	-0.0825815	0.0350124
SEMA6D	0.0822674	0.0357139
CD320	0.0810836	0.0384664
RNPEPL1	0.0802364	0.0405452
PRIMA1	-0.0780294	0.0464105

## Sheet: ALL
Gene_Name	Spearman	p_Value
YTHDF2	1	0
ADARB1	-0.224779	6.51485e-09
ADGRL3	-0.0251777	0.521027
AEBP1	0.0580433	0.13874
ANTXR2	0.271833	1.65151e-12
APCDD1	-0.252252	6.37478e-11
AR	0.275636	7.84234e-13
ARHGEF4	-0.142239	0.000268918
ARL4A	-0.0825815	0.0350124
ARL6IP5	0.177799	4.93126e-06
ARSD	-0.089184	0.0227611
ASB13	-0.192283	7.55133e-07
ATOH8	-0.418777	4.50565e-29
ATRIP	-0.0147419	0.707124
AUNIP	0.502944	4.26486e-43
B3GAT2	-0.0489059	0.212351
B3GNT5	0.273277	1.2463e-12
B3GNT9	-0.0505722	0.197164
BCL9	0.0752062	0.0549374
BCORL1	0.298319	7.21842e-15
BEGAIN	-0.133324	0.000642379
BMI1	0.129345	0.000931923
BOK	-0.146639	0.000171637
BTBD3	0.202442	1.85454e-07
BTBD7	0.0657187	0.0936065
BTD	-0.112458	0.00403829
BTG1	0.0437016	0.265159
C11ORF71	-0.318811	7.20182e-17
C15ORF39	-0.159905	4.10239e-05
EPOP	-0.123425	0.00159076
C3ORF70	0.0668479	0.0880927
CBX2	0.465515	2.24348e-36
CCDC14	-0.0404912	0.301906
CCDC149	-0.0724145	0.0646124
CCNJL	0.273524	1.18768e-12
CD320	0.0810836	0.0384664
CD83	0.184794	2.02906e-06
CDC42EP4	-0.150359	0.00011627
CDCA4	0.327318	9.55123e-18
CDH11	0.237906	7.66848e-10
CELSR2	0.235966	1.06056e-09
CELSR3	-0.327107	1.00478e-17
CEP170B	-0.226669	4.82587e-09
CHDH	-0.18714	1.49505e-06
CHST14	0.184424	2.12843e-06
CHSY1	0.24915	1.10629e-10
CITED2	0.163553	2.71098e-05
CLMP	0.0486514	0.214743
CNNM4	-0.0749018	0.0559299
CORO2B	-0.058456	0.13595
CRTC3	0.0145215	0.711306
CXXC4	-0.025135	0.521734
DACT1	-0.0864097	0.0273628
DEDD2	0.191156	8.78427e-07
DGCR2	-0.224177	7.16448e-09
DGCR5	-0.33852	6.05041e-19
DHRS3	0.348984	4.1434e-20
DHRS4.AS1	-0.187811	1.3691e-06
DPY19L2P2	0.0226975	0.562909
DSEL	0.266087	4.97867e-12
DUSP3	-0.118495	0.00244101
DUSP5	0.0623348	0.111797
E2F2	0.513005	4.75293e-45
EEPD1	0.0173907	0.657592
EGR1	0.143677	0.000232541
EGR2	0.147145	0.000162878
EMILIN3	0.216803	2.24562e-08
ENC1	-0.0128923	0.742475
ENDOD1	-0.147827	0.000151706
EPHA7	0.183951	2.26236e-06
EXOSC6	-0.0646383	0.099137
FAM111B	0.31499	1.74753e-16
FAM117B	0.0701665	0.0733864
RTL8B	0.00382747	0.922294
GASK1A	0.0125357	0.749356
FAM222A	-0.244634	2.4354e-10
DIPK1A	0.298088	7.58803e-15
FAM83D	0.461038	1.26062e-35
FAM86C1	0.252858	5.7191e-11
FARS2	0.00503481	0.8979
FBXL12	0.221471	1.09454e-08
FBXL4	0.19083	9.176e-07
FEM1C	0.275713	7.7238e-13
FEN1	0.143215	0.000243679
FIBIN	0.240822	4.68478e-10
FNTB	-0.143202	0.000244011
FUCA1	0.320636	4.69326e-17
FZD2	0.224733	6.56219e-09
GAL3ST4	0.317493	9.79135e-17
GAS1	0.215819	2.60733e-08
GLCE	0.127077	0.00114677
GPR176	-0.0762842	0.0515392
GRIK3	0.371989	7.92561e-23
GRWD1	0.539456	1.65664e-50
GUCD1	0.103668	0.00806923
HECA	-0.021636	0.581315
HIVEP2	-0.336728	9.47863e-19
HSDL1	0.038421	0.327317
HSPA12A	-0.328761	6.73581e-18
ICMT	0.567204	8.8728e-57
ID2	0.0882465	0.0242349
ID3	0.476368	3.06869e-38
IGSF3	0.174804	7.13789e-06
IL17RB	-0.110296	0.00480923
INSM1	-0.0278501	0.477763
INSR	-0.173599	8.26863e-06
ISG20L2	0.300225	4.77366e-15
ITGA5	0.141123	0.000300729
ITPK1	-0.564547	3.75316e-56
JUND	-0.0462001	0.238775
KBTBD8	0.18482	2.0224e-06
KCNH2	-0.0416351	0.288444
KCTD12	0.15926	4.40997e-05
KDELR3	0.167854	1.64431e-05
TRMT9B	-0.216902	2.21183e-08
KIAA1522	0.0458955	0.24189
RESF1	0.285392	1.09972e-13
KIAA1755	-0.422551	1.27448e-29
KLF13	0.0403171	0.303991
KLF4	-0.147718	0.000153445
KLHL11	-0.104567	0.00753471
KLHL42	-0.133695	0.000620205
LINC01521	NA	NA
LRFN1	0.129877	0.000887248
LRP3	0.279102	3.93726e-13
LRRC75A	-0.0592685	0.130583
LRRC8B	0.211731	4.81468e-08
LRRC8D	0.542321	3.96771e-51
LYN	0.273672	1.15371e-12
LYPD1	-0.226917	4.6387e-09
MAF1	0.162482	3.06433e-05
MAML1	0.162856	2.93622e-05
MANSC1	-0.0482601	0.218458
MBNL2	-0.113652	0.00366237
MECP2	0.043333	0.269215
MESD	-0.219767	1.42552e-08
METTL7B	0.114582	0.00339182
MEX3C	0.301423	3.67605e-15
MEX3D	0.234555	1.34052e-09
MLXIP	0.0606057	0.122111
MRGBP	0.265236	5.84887e-12
MYC	0.0753463	0.0544855
NAB2	0.0761021	0.0521006
NAT8L	-0.0947545	0.015508
NDOR1	-0.0135213	0.730387
NDP	0.0867528	0.0267533
NETO2	0.342699	2.09879e-19
NEUROD1	-0.0930252	0.0175049
NR1D2	-0.178425	4.56043e-06
NR1H3	-0.356345	5.9092e-21
NR2F1	0.101559	0.00946017
NR4A1	-0.132294	0.000708029
NR4A2	0.116735	0.00283362
NUDT10	-0.037725	0.336162
NXT1	0.31894	6.98763e-17
OPN3	0.323028	2.66658e-17
P2RX5	-0.164353	2.47255e-05
P3H4	0.0688113	0.07913
PAQR7	0.381519	5.09417e-24
PCDH18	0.32211	3.3145e-17
PCDH19	-0.153604	8.21492e-05
PCDHA1	-0.315458	1.56901e-16
PCDHB14	-0.0139892	0.721439
PDGFC	0.0953867	0.0148296
PELI2	-0.0189561	0.628992
PEX10	0.293586	1.98831e-14
PIK3R1	-0.136211	0.000487291
PITX2	0.0294363	0.453041
PLD6	0.0932858	0.0171902
PLEKHM3	-0.191644	8.22791e-07
PLXNA2	-0.11763	0.00262716
PODXL2	-0.255972	3.25935e-11
POLR3D	0.0427621	0.275579
POLR3H	-0.0606958	0.121556
PPARA	-0.111701	0.00429462
PPP1R9A	-0.211064	5.31477e-08
PRDM11	-0.357796	4.00106e-21
PRICKLE1	0.0220045	0.574894
PRIMA1	-0.0780294	0.0464105
PRMT6	0.661838	2.14029e-83
PRNP	-0.32713	9.99384e-18
PTCHD1	0.0909234	0.0202319
PTPN21	0.0739118	0.059262
PXYLP1	0.0920397	0.0187407
R3HDM2	-0.281036	2.66929e-13
RAB11FIP5	-0.00631012	0.872238
RABIF	0.100797	0.0100124
RAPH1	0.115581	0.00312126
RBPJ	0.104717	0.00744853
RBSN	-0.308378	7.86707e-16
RELA	-0.063643	0.10446
RHPN1.AS1	0.396105	6.37977e-26
RNF103	-0.43383	2.65813e-31
RNF26	0.131824	0.000739998
RNPEPL1	0.0802364	0.0405452
RWDD2A	-0.312318	3.22427e-16
SATB1	-0.100985	0.00987307
SDC1	0.147508	0.000156841
SEMA6D	0.0822674	0.0357139
SIK3	-0.136608	0.000468923
SIMC1	0.343562	1.68357e-19
SIRPA	-0.321617	3.72459e-17
SIRT3	-0.381081	5.78961e-24
SIX5	0.329875	5.13844e-18
SLC2A10	0.266303	4.77813e-12
SLITRK2	-0.213357	3.77804e-08
SOWAHC	0.146125	0.000180998
SOX4	0.257589	2.42654e-11
SOX8	-0.179403	4.03465e-06
SRCAP	-0.0265899	0.497917
STX6	-0.137614	0.000425238
SUFU	-0.141977	0.000276072
SYNGR2	0.170348	1.22335e-05
TCAF1	0.116474	0.00289659
TGFB1	0.319879	5.60718e-17
TGIF2	0.254956	3.91895e-11
THBS1	0.0134213	0.732306
TMEM104	0.00561909	0.886128
TMEM117	-0.0547441	0.16265
TMEM150C	0.0749271	0.055847
TMEM158	-0.204912	1.30344e-07
TNC	0.242665	3.4194e-10
TNFAIP8L1	0.19461	5.50994e-07
TNFRSF11B	0.218421	1.75365e-08
TNRC6C	-0.143058	0.000247584
TP73	0.1824	2.76009e-06
TRAF5	0.0211874	0.589178
TRIL	0.0906095	0.0206693
TRIM62	0.0725457	0.0641282
UBALD1	-0.121654	0.00185853
UBOX5	-0.00654557	0.867514
USP54	-0.426123	3.80119e-30
VPS18	0.0674684	0.0851758
VPS37B	-0.000502008	0.989792
ZBTB12	0.197538	3.68577e-07
ZBTB47	-0.433788	2.69764e-31
ZHX2	0.00656734	0.867077
ZNF384	-0.074608	0.0569021
ZNF391	-0.192762	7.079e-07
ZNF525	0.194975	5.24234e-07
ZNF608	-0.0368532	0.347456
ZNF618	0.277169	5.78843e-13
ZNF730	NA	NA
ZSWIM4	-0.0269466	0.492166
