# Supplementary material for: EGFR/SRC/ERK-stabilized YTHDF2 promotes cholesterol dysregulation and invasive growth of glioblastoma
Source: Nat Commun. 2021 Jan 8;12:177. doi: 10.1038/s41467-020-20379-7 (PMC7794382; doi:10.1038/s41467-020-20379-7)
Supplement: Supplementary file 10 — Source Data [file 41467_2020_20379_MOESM10_ESM.xlsx]

## Sheet: Fig.1f
	Grade
Staining	Normal	Grade I-III	Grade IV	Total
Low	13	59	10	82
Medium	1	26	22	49
High	0	5	38	43
Total	14	90	70	174

## Sheet: Fig.2a
			Replicates/OD 450
Time(days)	Treatment	Experiments	1	2	3	4	5	6	Average
0	shCtrl	1	0.1167	0.1133	0.1185	0.1213	0.1138	0.1153	0.116483
0	shCtrl	2	0.1225	0.129	0.1295	0.1275	0.1288	0.1259	0.1272
0	shCtrl	3	0.1563	0.1622	0.1539	0.1617	0.1517	0.1634	0.1582
0	shDF2#1	1	0.1167	0.1223	0.1266	0.1217	0.119	0.1191	0.1209
0	shDF2#1	2	0.14	0.1393	0.1317	0.1327	0.1317	0.1381	0.135583
0	shDF2#1	3	0.1757	0.1782	0.1755	0.1766	0.1776	0.1886	0.1787
0	shDF2#2	1	0.1111	0.1056	0.1129	0.1072	0.1062	0.1057	0.108117
0	shDF2#2	2	0.154	0.1576	0.151	0.16	0.15	0.1527	0.154217
0	shDF2#2	3	0.1896	0.1885	0.1837	0.1869	0.189	0.1932	0.188483
1	shCtrl	1	0.1466	0.1531	0.1511	0.1484	0.1461	0.1493	0.1491
1	shCtrl	2	0.1873	0.1961	0.1997	0.1985	0.1975	0.1826	0.193617
1	shCtrl	3	0.233	0.231	0.2287	0.2255	0.2354	0.2283	0.230317
1	shDF2#1	1	0.1174	0.1162	0.1207	0.1221	0.1144	0.1225	0.118883
1	shDF2#1	2	0.165	0.1649	0.1529	0.1587	0.1634	0.1593	0.1607
1	shDF2#1	3	0.1725	0.17	0.1688	0.1805	0.1715	0.1676	0.171817
1	shDF2#2	1	0.1596	0.1555	0.1546	0.165	0.1593	0.1599	0.158983
1	shDF2#2	2	0.2073	0.1987	0.2023	0.2064	0.1898	0.19	0.199083
1	shDF2#2	3	0.2087	0.2123	0.1948	0.2113	0.2108	0.2089	0.2078
3	shCtrl	1	0.3083	0.3101	0.3015	0.3192	0.3076	0.3079	0.3091
3	shCtrl	2	0.4962	0.4977	0.5027	0.485	0.5017	0.4694	0.492117
3	shCtrl	3	0.545	0.5796	0.5468	0.5753	0.5443	0.5419	0.555483
3	shDF2#1	1	0.1946	0.1879	0.1867	0.1965	0.1868	0.1929	0.1909
3	shDF2#1	2	0.2117	0.2152	0.2245	0.2117	0.2094	0.2097	0.2137
3	shDF2#1	3	0.259	0.2542	0.2589	0.2695	0.2519	0.2628	0.259383
3	shDF2#2	1	0.2758	0.2677	0.262	0.2633	0.2775	0.2737	0.27
3	shDF2#2	2	0.3261	0.3195	0.3317	0.3201	0.3269	0.321	0.324217
3	shDF2#2	3	0.365	0.3711	0.3686	0.3798	0.3661	0.3989	0.374917
5	shCtrl	1	1.2654	1.246	1.1848	1.1769	1.2369	1.1704	1.2134
5	shCtrl	2	1.4286	1.3847	1.3883	1.4491	1.4454	1.4917	1.4313
5	shCtrl	3	1.8873	1.8026	1.7984	1.907	1.8763	1.9556	1.8712
5	shDF2#1	1	0.4935	0.4628	0.4534	0.4782	0.4577	0.4558	0.4669
5	shDF2#1	2	0.6229	0.6292	0.5817	0.5819	0.624	0.6215	0.6102
5	shDF2#1	3	0.6776	0.6339	0.6754	0.6589	0.6538	0.6449	0.657417
5	shDF2#2	1	0.619	0.6254	0.6075	0.6224	0.6397	0.6053	0.619883
5	shDF2#2	2	0.7892	0.7643	0.7324	0.7831	0.7524	0.7704	0.7653
5	shDF2#2	3	0.9512	0.9988	1.0102	0.9358	0.9604	0.9653	0.970283

## Sheet: Fig.2b
Transfection	Experiments	BrdU+ cells (%)
shCtrl	1	26.457
shCtrl	2	22.3128
shCtrl	3	19.3302
shYTHDF2#1	1	3.41283
shYTHDF2#1	2	5.18755
shYTHDF2#1	3	3.62962
shYTHDF2#2	1	5.18944
shYTHDF2#2	2	4.53439
shYTHDF2#2	3	1.77617

## Sheet: Fig.2c
Transfection	Experiments	Relative cell invasion
shCtrl	1	1.02083
shCtrl	2	1.08595
shCtrl	3	0.893519
shYTHDF2#1	1	0.247333
shYTHDF2#1	2	0.36722
shYTHDF2#1	3	0.22197
shYTHDF2#2	1	0.452019
shYTHDF2#2	2	0.301341
shYTHDF2#2	3	0.225934

## Sheet: Fig.2d
Transfection	mouse#	Tumor volume (mm3)
shCtrl	1	31.1805
shCtrl	2	24.624
shCtrl	3	25.3265
shCtrl	4	24.642
shCtrl	5	20.736
shCtrl	6	28.88
shCtrl	7	23.12
shCtrl	8	26.714
shCtrl	9	21.384
shCtrl	10	25.3265
shDF2#1	1	0
shDF2#1	2	0
shDF2#1	3	0
shDF2#1	4	6.348
shDF2#1	5	9.8415
shDF2#1	6	4.2
shDF2#1	7	6.776
shDF2#1	8	7.6705
shDF2#1	9	1.7745
shDF2#1	10	6.348
shDF2#2	1	3.8
shDF2#2	2	4.6305
shDF2#2	3	3.174
shDF2#2	4	6.624
shDF2#2	5	8.232
shDF2#2	6	7.744
shDF2#2	7	4.86
shDF2#2	8	5.8
shDF2#2	9	6.2
shDF2#2	10	12.1945
shDF2#1+DF2	1	17.9685
shDF2#1+DF2	2	23.976
shDF2#1+DF2	3	16.184
shDF2#1+DF2	4	24.624
shDF2#1+DF2	5	17.7785
shDF2#1+DF2	6	24.624
shDF2#1+DF2	7	28.88
shDF2#1+DF2	8	24.854
shDF2#1+DF2	9	31.1805
shDF2#1+DF2	10	19.652

## Sheet: Fig.2e
Transfection	mouse#	Ki-67+	Cells	% Ki-67 positive cells
shControl	1	359	565	63.5398
shControl	2	412	578	71.2803
shControl	3	324	564	57.4468
shControl	4	378	498	75.9036
shControl	5	367	523	70.1721
shControl	6	312	511	61.0568
shControl	7	342	534	64.0449
shControl	8	412	598	68.8963
shControl	9	334	521	64.1075
shControl	10	321	512	62.6953
shYTHDF2#1	1	70	451	15.5211
shYTHDF2#1	2	54	532	10.1504
shYTHDF2#1	3	75	486	15.4321
shYTHDF2#1	4	66	531	12.4294
shYTHDF2#1	5	51	554	9.20578
shYTHDF2#1	6	67	567	11.8166
shYTHDF2#1	7	70	566	12.3675
shYTHDF2#1	8	67	587	11.414
shYTHDF2#1	9	65	543	11.9705
shYTHDF2#1	10	80	577	13.8648
shYTHDF2#2	1	112	579	19.3437
shYTHDF2#2	2	89	568	15.669
shYTHDF2#2	3	65	524	12.4046
shYTHDF2#2	4	65	485	13.4021
shYTHDF2#2	5	110	517	21.2766
shYTHDF2#2	6	89	564	15.7801
shYTHDF2#2	7	87	576	15.1042
shYTHDF2#2	8	112	543	20.6262
shYTHDF2#2	9	65	453	14.3488
shYTHDF2#2	10	98	523	18.738
shYTHDF2#1+YTHDF2	1	355	596	59.5638
shYTHDF2#1+YTHDF2	2	354	566	62.5442
shYTHDF2#1+YTHDF2	3	365	578	63.1488
shYTHDF2#1+YTHDF2	4	323	534	60.4869
shYTHDF2#1+YTHDF2	5	287	486	59.0535
shYTHDF2#1+YTHDF2	6	376	523	71.8929
shYTHDF2#1+YTHDF2	7	352	543	64.825
shYTHDF2#1+YTHDF2	8	321	566	56.7138
shYTHDF2#1+YTHDF2	9	365	578	63.1488
shYTHDF2#1+YTHDF2	10	358	523	68.4512

## Sheet: Fig.2f
Transfection	mouse#	Cas3+	Cells	% Cleaved Casp-3 positive cells
shControl	1	7	534	1.31086
shControl	2	8	512	1.5625
shControl	3	6	487	1.23203
shControl	4	12	534	2.24719
shControl	5	9	554	1.62455
shControl	6	7	576	1.21528
shControl	7	8	564	1.41844
shControl	8	11	523	2.10325
shControl	9	9	542	1.66052
shControl	10	9	587	1.53322
shYTHDF2#1	1	36	589	6.11205
shYTHDF2#1	2	45	523	8.60421
shYTHDF2#1	3	65	512	12.6953
shYTHDF2#1	4	39	489	7.97546
shYTHDF2#1	5	45	543	8.28729
shYTHDF2#1	6	43	508	8.46457
shYTHDF2#1	7	45	532	8.45865
shYTHDF2#1	8	45	502	8.96414
shYTHDF2#1	9	55	578	9.51557
shYTHDF2#1	10	34	511	6.65362
shYTHDF2#2	1	45	452	9.95575
shYTHDF2#2	2	34	511	6.65362
shYTHDF2#2	3	44	509	8.6444
shYTHDF2#2	4	38	525	7.2381
shYTHDF2#2	5	42	532	7.89474
shYTHDF2#2	6	32	553	5.78662
shYTHDF2#2	7	38	512	7.42188
shYTHDF2#2	8	43	542	7.93358
shYTHDF2#2	9	45	502	8.96414
shYTHDF2#2	10	32	513	6.23782
shYTHDF2#1+YTHDF2	1	9	503	1.78926
shYTHDF2#1+YTHDF2	2	12	508	2.3622
shYTHDF2#1+YTHDF2	3	7	521	1.34357
shYTHDF2#1+YTHDF2	4	9	553	1.62749
shYTHDF2#1+YTHDF2	5	8	512	1.5625
shYTHDF2#1+YTHDF2	6	13	507	2.5641
shYTHDF2#1+YTHDF2	7	11	523	2.10325
shYTHDF2#1+YTHDF2	8	9	534	1.68539
shYTHDF2#1+YTHDF2	9	6	512	1.17188
shYTHDF2#1+YTHDF2	10	7	565	1.23894

## Sheet: Fig.2g
Transfection	mouse#	Relative invasive fingers per tumor
shControl	1	20
shControl	2	24
shControl	3	16
shControl	4	19
shControl	5	18
shControl	6	14
shControl	7	23
shControl	8	22
shControl	9	25
shControl	10	19
shYTHDF2#1	1	2
shYTHDF2#1	2	1
shYTHDF2#1	3	3
shYTHDF2#1	4	1
shYTHDF2#1	5	2
shYTHDF2#1	6	0
shYTHDF2#1	7	2
shYTHDF2#1	8	3
shYTHDF2#1	9	3
shYTHDF2#1	10	4
shYTHDF2#2	1	4
shYTHDF2#2	2	4
shYTHDF2#2	3	3
shYTHDF2#2	4	3
shYTHDF2#2	5	5
shYTHDF2#2	6	1
shYTHDF2#2	7	3
shYTHDF2#2	8	3
shYTHDF2#2	9	3
shYTHDF2#2	10	1
shYTHDF2#1+YTHDF2	1	17
shYTHDF2#1+YTHDF2	2	20
shYTHDF2#1+YTHDF2	3	16
shYTHDF2#1+YTHDF2	4	14
shYTHDF2#1+YTHDF2	5	19
shYTHDF2#1+YTHDF2	6	22
shYTHDF2#1+YTHDF2	7	14
shYTHDF2#1+YTHDF2	8	15
shYTHDF2#1+YTHDF2	9	15
shYTHDF2#1+YTHDF2	10	14

## Sheet: Fig.2h
Transfection	Mouse#	Deceased	Day
shCtrl	1	1	38
shCtrl	2	1	42
shCtrl	3	1	45
shCtrl	4	1	48
shCtrl	5	1	50
shCtrl	6	1	51
shCtrl	7	1	53
shCtrl	8	1	58
shCtrl	9	1	58
shCtrl	10	1	62
shDF2#1	1	1	62
shDF2#1	2	1	64
shDF2#1	3	1	69
shDF2#1	4	1	73
shDF2#1	5	1	79
shDF2#1	6	1	85
shDF2#1	7	0	90
shDF2#1	8	0	90
shDF2#1	9	0	90
shDF2#1	10	0	90
shDF2#2	1	1	55
shDF2#2	2	1	62
shDF2#2	3	1	67
shDF2#2	4	1	70
shDF2#2	5	1	76
shDF2#2	6	1	83
shDF2#2	7	1	86
shDF2#2	8	0	90
shDF2#2	9	0	90
shDF2#2	10	0	90
shDF2#1+DF2	1	1	44
shDF2#1+DF2	2	1	46
shDF2#1+DF2	3	1	51
shDF2#1+DF2	4	1	52
shDF2#1+DF2	5	1	55
shDF2#1+DF2	6	1	58
shDF2#1+DF2	7	1	62
shDF2#1+DF2	8	1	64
shDF2#1+DF2	9	1	67
shDF2#1+DF2	10	1	73

## Sheet: Fig.2i
Transfection	Mouse#	Tumor volume (mm3)
Vector	1	12.152
Vector	2	14.7175
Vector	3	15.75
Vector	4	17.92
Vector	5	20.691
Vector	6	16.8175
Vector	7	14.8955
Vector	8	16.337
Vector	9	21.386
Vector	10	20.808
YTHDF2	1	38.663
YTHDF2	2	34.983
YTHDF2	3	33.62
YTHDF2	4	25.725
YTHDF2	5	30.118
YTHDF2	6	31.1805
YTHDF2	7	25.272
YTHDF2	8	31.046
YTHDF2	9	37.044
YTHDF2	10	26.6955

[truncated: 92 more sheets: Fig.2j, Fig.2k, Fig.3a, Fig.3b, Fig.3c, Fig.3d, Fig.3d-WB, Fig.3e, Fig.3e-WB, Fig.3f, Fig.3g, Fig.3g-WB, Fig.3h, Fig.3i, Fig.3j, Fig.4a, Fig.4b , Fig.4b-WB, Fig.4c, Fig.4d …]
